# Supplementary material for: Structural, Biophysical, and Computational Studies of a Murine Light Chain Dimer
Source: Molecules. 2024 Jun 18;29(12):2885. doi: 10.3390/molecules29122885 (PMC11206851; doi:10.3390/molecules29122885)
Supplement: Supplementary file 1 [file molecules-29-02885-s001.zip]

Archive with 2 entries (2 files):
- Supporting figures.pdf
- Table S1-11.xlsx
