# Supplementary material for: Structural, Biophysical, and Computational Studies of a Murine Light Chain Dimer
Source: Molecules. 2024 Jun 18;29(12):2885. doi: 10.3390/molecules29122885 (PMC11206851; doi:10.3390/molecules29122885)
Supplement: Supplementary file 1 [file molecules-29-02885-s001.zip › Table S1-11.xlsx]

## Sheet: Table S1
Table S1. PDBePISA output for 6A8 LCD crystal structure used for analysis of interactions present among the two molecules in the asymmetric unit
Light Chain (Chain A)								Light Chain (Chain B)
Residues name and number	H-bond (H)/ Salt Bridge (S)	Solvent-accessible surface area (ASA) (Å2)	Buried-surface area (BSA)* (Å2)	Solvation energy (ΔiG) (kcal/M)	*vertical bars gives an idea of the precentage of the are of that particular residue that is buried. Each bar is around 10% of the total ASA			Residues name and number	H-bond (H)/ Salt Bridge (S)	Solvent-accessible surface area (ASA) (Å2)	Buried-surface area (BSA)* (Å2)	Solvation energy (ΔiG) (kcal/M)	*vertical bars gives an idea of the precentage of the are of that particular residue that is buried. Each bar is around 10% of the total ASA
MET 1		154.70	0.00	0.00				MET 1		215.90	0.00	0.00
GLN 2		110.20	0.00	0.00				GLN 2		114.82	11.50 ||	-0.13
ILE 3		1.38	0.00	0.00				ILE 3		10.01	0.00	0.00
VAL 4		86.25	0.00	0.00				VAL 4		88.23	0.00	0.00
LEU 5		9.90	0.00	0.00				LEU 5		8.31	0.00	0.00
THR 6		79.57	0.00	0.00				THR 6		81.17	0.00	0.00
GLN 7		20.52	0.00	0.00				GLN 7		17.85	0.00	0.00
SER 8		52.62	0.00	0.00				SER 8		51.91	0.00	0.00
PRO 9		54.24	0.00	0.00				PRO 9		52.23	0.00	0.00
SER 10		92.47	0.00	0.00				SER 10		89.81	0.00	0.00
SER 11		55.14	0.00	0.00				SER 11		66.38	0.00	0.00
LEU 12		32.97	0.00	0.00				LEU 12		30.29	0.00	0.00
SER 13		47.75	0.00	0.00				SER 13		46.78	0.00	0.00
ALA 14		1.69	0.00	0.00				ALA 14		0.66	0.00	0.00
SER 15		45.07	0.00	0.00				SER 15		45.02	0.00	0.00
LEU 16		114.25	0.00	0.00				LEU 16		118.98	0.00	0.00
GLY 17		45.13	0.00	0.00				GLY 17		43.68	0.00	0.00
GLU 18		76.41	0.00	0.00				GLU 18		73.05	0.00	0.00
ARG 19		167.19	0.00	0.00				ARG 19		173.63	0.00	0.00
VAL 20		11.57	0.00	0.00				VAL 20		11.09	0.00	0.00
SER 21		60.57	0.00	0.00				SER 21		53.28	0.00	0.00
LEU 22		0.34	0.00	0.00				LEU 22		0.00	0.00	0.00
THR 23		47.68	0.00	0.00				THR 23		38.88	0.00	0.00
CYS 24		0.00	0.00	0.00				CYS 24		0.00	0.00	0.00
ARG 25		137.66	0.00	0.00				ARG 25		136.33	0.00	0.00
ALA 26		5.17	0.00	0.00				ALA 26		6.51	0.00	0.00
SER 27		70.29	0.00	0.00				SER 27		70.37	0.00	0.00
GLN 28		65.54	0.00	0.00				GLN 28		73.69	0.00	0.00
ASP 29		101.04	0.00	0.00				ASP 29		121.96	0.00	0.00
ILE 30		5.89	0.00	0.00				ILE 30		5.94	0.00	0.00
GLY 31		26.03	0.00	0.00				GLY 31		34.55	0.00	0.00
SER 32		61.77	0.00	0.00				SER 32		63.97	0.00	0.00
SER 33		28.10	0.00	0.00				SER 33		27.02	0.00	0.00
LEU 34		0.33	0.00	0.00				LEU 34		0.17	0.00	0.00
ASN 35		12.53	12.53 |||||||||||	-0.14				ASN 35		13.39	13.39 |||||||||||	-0.15
TRP 36		0.14	0.00	0.00				TRP 36		0.44	0.00	0.00
LEU 37		15.91	15.58 ||||||||||	0.25				LEU 37		17.42	17.25 ||||||||||	0.28
GLN 38		10.02	0.00	0.00				GLN 38		12.66	0.00	0.00
GLN 39	H	42.83	32.62 ||||||||	-0.40				GLN 39	H	51.71	31.11 |||||||	-0.39
GLU 40		45.23	0.00	0.00				GLU 40		38.92	0.00	0.00
PRO 41		109.79	0.00	0.00				PRO 41		126.99	0.00	0.00
ASP 42		119.11	4.05 |	-0.05				ASP 42		105.13	1.59 |	-0.02
GLY 43	H	39.19	22.38 ||||||	0.09				GLY 43		42.61	17.59 |||||	0.15
THR 44		67.61	17.62 |||	0.10				THR 44		66.70	23.75 ||||	0.38
ILE 45		106.99	98.17 ||||||||||	0.93				ILE 45		110.00	100.54 ||||||||||	0.88
LYS 46		89.64	1.94 |	0.03				LYS 46		89.68	1.61 |	0.03
ARG 47	H	105.14	90.86 |||||||||	-0.95				ARG 47		100.91	86.68 |||||||||	-0.81
LEU 48		4.78	0.00	0.00				LEU 48		8.10	0.00	0.00
ILE 49		0.00	0.00	0.00				ILE 49		0.00	0.00	0.00
TYR 50		75.89	11.39 ||	0.13				TYR 50		73.46	8.13 ||	0.12
ALA 51		39.07	0.00	0.00				ALA 51		37.03	0.00	0.00
THR 52		8.64	0.00	0.00				THR 52		11.49	0.00	0.00
SER 53		64.30	0.00	0.00				SER 53		64.83	0.00	0.00
SER 54		42.70	0.00	0.00				SER 54		40.69	0.00	0.00
LEU 55		61.11	0.00	0.00				LEU 55		67.02	0.00	0.00
ASP 56		31.25	22.39 ||||||||	-0.01				ASP 56		34.86	25.89 ||||||||	-0.07
SER 57		120.82	25.50 |||	0.03				SER 57		120.89	13.45 ||	0.09
GLY 58		79.68	0.00	0.00				GLY 58		82.51	0.00	0.00
VAL 59		24.47	0.00	0.00				VAL 59		25.65	0.00	0.00
PRO 60		56.08	0.00	0.00				PRO 60		56.03	0.00	0.00
LYS 61		192.41	0.00	0.00				LYS 61		194.87	0.00	0.00
ARG 62		36.01	0.00	0.00				ARG 62		37.69	0.00	0.00
PHE 63		5.26	0.00	0.00				PHE 63		4.80	0.00	0.00
SER 64		49.71	0.00	0.00				SER 64		49.53	0.00	0.00
GLY 65		11.43	0.00	0.00				GLY 65		12.13	0.00	0.00
SER 66		57.03	0.00	0.00				SER 66		57.69	0.00	0.00
ARG 67		106.74	0.00	0.00				ARG 67		118.38	0.00	0.00
SER 68		84.78	0.00	0.00				SER 68		88.46	0.00	0.00
GLY 69		54.79	0.00	0.00				GLY 69		54.51	0.00	0.00
SER 70		46.42	0.00	0.00				SER 70		43.66	0.00	0.00
ASP 71		33.04	0.00	0.00				ASP 71		33.72	0.00	0.00
TYR 72		0.12	0.00	0.00				TYR 72		2.01	0.00	0.00
SER 73		23.71	0.00	0.00				SER 73		21.56	0.00	0.00
LEU 74		0.37	0.00	0.00				LEU 74		0.00	0.00	0.00
THR 75		28.13	0.00	0.00				THR 75		14.78	0.00	0.00
ILE 76		0.83	0.00	0.00				ILE 76		0.00	0.00	0.00
SER 77		47.42	0.00	0.00				SER 77		54.80	0.00	0.00
SER 78		49.38	0.00	0.00				SER 78		49.90	0.00	0.00
LEU 79		3.69	0.00	0.00				LEU 79		4.33	0.00	0.00
GLU 80		80.75	0.00	0.00				GLU 80		81.61	0.00	0.00
SER 81		76.65	0.00	0.00				SER 81		83.71	0.00	0.00
GLU 82		96.63	0.00	0.00				GLU 82		94.19	0.00	0.00
ASP 83		0.98	0.00	0.00				ASP 83		0.73	0.00	0.00
PHE 84		26.53	0.00	0.00				PHE 84		25.55	0.00	0.00
VAL 85		12.88	0.00	0.00				VAL 85		9.86	0.00	0.00
ASP 86		41.09	0.00	0.00				ASP 86		37.62	0.00	0.00
TYR 87		0.00	0.00	0.00				TYR 87		0.00	0.00	0.00
TYR 88	H	59.62	47.63 ||||||||	0.17				TYR 88	H	59.21	52.51 |||||||||	0.20
CYS 89		0.00	0.00	0.00				CYS 89		0.00	0.00	0.00
LEU 90		15.16	15.16 ||||||||||	0.24				LEU 90		16.05	16.05 |||||||||||	0.26
GLN 91		0.00	0.00	0.00				GLN 91		0.00	0.00	0.00
TYR 92		67.43	14.03 |||	0.22				TYR 92		68.05	12.74 ||	0.20
ALA 93		50.65	0.00	0.00				ALA 93		50.11	0.00	0.00
SER 94		18.82	0.00	0.00				SER 94		49.46	0.00	0.00
SER 95		93.96	30.94 ||||	-0.24				SER 95	H	106.05	27.49 |||	-0.03
PRO 96		70.88	47.47 |||||||	0.76				PRO 96		65.05	50.27 ||||||||	0.80
TRP 97		157.78	130.82 |||||||||	1.59				TRP 97		156.26	126.36 |||||||||	1.51
THR 98		18.59	0.33 |	0.01				THR 98		17.57	0.00	0.00
PHE 99		107.81	91.61 |||||||||	1.42				PHE 99		110.76	93.04 |||||||||	1.44
GLY 100		9.92	5.03 ||||||	-0.06				GLY 100		6.88	3.80 ||||||	-0.04
GLY 101		72.40	29.28 |||||	0.00				GLY 101		77.87	23.79 ||||	0.06
GLY 102		12.23	0.00	0.00				GLY 102		8.70	0.00	0.00
THR 103		1.78	0.00	0.00				THR 103		0.15	0.00	0.00
LYS 104		84.86	0.00	0.00				LYS 104		90.38	0.00	0.00
LEU 105		3.31	0.00	0.00				LEU 105		1.23	0.00	0.00
GLU 106		7.91	0.00	0.00				GLU 106		12.09	0.00	0.00
ILE 107		47.50	0.00	0.00				ILE 107		63.80	0.00	0.00
LYS 108		105.65	0.00	0.00				LYS 108		104.06	0.00	0.00
ARG 109		69.19	0.00	0.00				ARG 109		74.79	0.00	0.00
ALA 110		74.89	0.00	0.00				ALA 110		75.68	0.00	0.00
ASP 111		61.76	0.00	0.00				ASP 111		72.82	0.00	0.00
ALA 112		17.07	0.00	0.00				ALA 112		20.09	0.00	0.00
ALA 113		58.55	0.00	0.00				ALA 113		51.47	0.00	0.00
PRO 114		7.92	0.00	0.00				PRO 114		6.70	0.00	0.00
THR 115		90.81	0.00	0.00				THR 115		90.86	58.53 |||||||	0.74
VAL 116		18.49	0.00	0.00				VAL 116		8.75	4.66 ||||||	-0.05
SER 117		37.90	5.95 ||	-0.05				SER 117	H	35.80	30.92 |||||||||	-0.21
ILE 118		29.86	0.00	0.00				ILE 118		26.77	0.00	0.00
PHE 119		100.54	75.22 ||||||||	1.20				PHE 119		108.91	71.10 |||||||	1.14
PRO 120		76.74	21.41 |||	-0.02				PRO 120		73.73	2.58 |	-0.03
PRO 121		16.89	0.16 |	0.00				PRO 121		15.70	0.00	0.00
SER 122		53.43	22.95 |||||	0.22				SER 122		61.17	4.85 |	0.08
SER 123		90.81	0.00	0.00				SER 123		81.72	0.00	0.00
GLU 124	HS	135.51	51.80 ||||	-0.08				GLU 124		128.92	8.06 |	0.13
GLN 125	H	74.87	67.59 ||||||||||	0.07				GLN 125		55.46	1.60 |	-0.02
LEU 126		31.23	0.00	0.00				LEU 126		33.10	0.00	0.00
THR 127		98.66	0.00	0.00				THR 127		116.41	0.00	0.00
SER 128		69.04	9.93 ||	-0.11				SER 128		68.15	0.00	0.00
GLY 129		77.64	0.00	0.00				GLY 129		52.61	0.00	0.00
GLY 130		32.07	6.05 ||	0.03				GLY 130		31.82	0.00	0.00
ALA 131		0.14	0.00	0.00				ALA 131		0.15	0.00	0.00
SER 132		21.43	10.73 ||||||	0.07				SER 132		23.90	0.00	0.00
VAL 133		0.00	0.00	0.00				VAL 133		0.00	0.00	0.00
VAL 134		35.10	25.89 ||||||||	0.41				VAL 134		36.34	28.64 ||||||||	0.46
CYS 135		0.66	0.00	0.00				CYS 135		0.33	0.00	0.00
PHE 136		85.50	66.29 ||||||||	1.06				PHE 136		78.62	70.03 |||||||||	1.12
LEU 137		0.17	0.00	0.00				LEU 137		0.00	0.00	0.00
ASN 138		37.52	0.00	0.00				ASN 138		49.16	31.17 |||||||	-0.21
ASN 139		71.39	1.60 |	-0.02				ASN 139		72.28	9.20 ||	-0.16
PHE 140		0.00	0.00	0.00				PHE 140		0.00	0.00	0.00
TYR 141		5.72	0.00	0.00				TYR 141		5.13	0.00	0.00
PRO 142		29.43	0.00	0.00				PRO 142		23.23	0.00	0.00
LYS 143		45.77	0.00	0.00				LYS 143		109.66	0.00	0.00
ASP 144		96.48	0.00	0.00				ASP 144		108.95	0.00	0.00
ILE 145		9.07	0.00	0.00				ILE 145		23.23	0.00	0.00
ASN 146		104.48	0.00	0.00				ASN 146		105.58	0.00	0.00
VAL 147		17.36	0.00	0.00				VAL 147		28.22	0.00	0.00
LYS 148		93.73	0.00	0.00				LYS 148		100.67	0.00	0.00
TRP 149		1.61	0.00	0.00				TRP 149		3.27	0.00	0.00
LYS 150		50.72	0.00	0.00				LYS 150		48.75	0.00	0.00
ILE 151		17.30	0.00	0.00				ILE 151		19.00	0.00	0.00
ASP 152		71.82	0.00	0.00				ASP 152		78.86	0.00	0.00
GLY 153		58.21	0.00	0.00				GLY 153		55.49	0.00	0.00
SER 154		75.72	0.00	0.00				SER 154		72.52	0.00	0.00
GLU 155		73.91	0.00	0.00				GLU 155		66.06	0.00	0.00
ARG 156		66.93	0.00	0.00				ARG 156		97.69	0.00	0.00
GLN 157		147.42	0.00	0.00				GLN 157		131.96	0.00	0.00
ASN 158		101.05	0.00	0.00				ASN 158		116.04	0.00	0.00
GLY 159		39.97	12.80 ||||	0.18				GLY 159		29.66	0.00	0.00
VAL 160		44.70	6.34 ||	-0.05				VAL 160		42.16	0.00	0.00
LEU 161		117.32	67.62 ||||||	1.08				LEU 161		126.93	46.23 ||||	0.74
ASN 162		63.27	0.00	0.00				ASN 162		60.58	0.12 |	-0.00
SER 163		50.66	34.94 |||||||	-0.15				SER 163		64.46	36.69 ||||||	0.04
TRP 164		114.05	8.41 |	-0.06				TRP 164		116.95	12.41 ||	-0.14
THR 165		70.54	34.27 |||||	0.55				THR 165		68.19	45.85 |||||||	0.73
ASP 166		111.50	0.00	0.00				ASP 166		127.51	1.46 |	-0.02
GLN 167		40.06	0.00	0.00				GLN 167		42.59	0.00	0.00
ASP 168		45.57	20.61 |||||	-0.35				ASP 168		44.13	26.16 ||||||	-0.12
SER 169		109.11	0.00	0.00				SER 169		106.09	0.15 |	-0.00
LYS 170		166.78	8.06 |	-0.06				LYS 170		169.77	31.84 ||	0.23
ASP 171		58.26	0.00	0.00				ASP 171		55.64	0.00	0.00
SER 172		18.39	0.00	0.00				SER 172		17.26	0.00	0.00
THR 173		3.71	0.00	0.00				THR 173		1.25	0.00	0.00
TYR 174		5.04	0.00	0.00				TYR 174		13.01	0.00	0.00
SER 175		22.42	6.71 |||	0.07				SER 175		20.37	0.00	0.00
MET 176		6.93	0.00	0.00				MET 176		6.38	0.00	0.00
SER 177		27.57	2.25 |	-0.02				SER 177		27.85	13.40 |||||	0.00
SER 178		0.00	0.00	0.00				SER 178		0.00	0.00	0.00
THR 179		30.31	1.50 |	0.02				THR 179		26.12	8.66 ||||	-0.09
LEU 180		0.00	0.00	0.00				LEU 180		0.00	0.00	0.00
THR 181		58.32	1.17 |	0.02				THR 181		57.90	0.00	0.00
LEU 182		7.68	0.00	0.00				LEU 182		32.50	0.00	0.00
THR 183		65.86	0.00	0.00				THR 183		55.83	0.00	0.00
LYS 184		72.88	0.00	0.00				LYS 184		62.91	0.00	0.00
ASP 185		79.68	0.00	0.00				ASP 185		93.37	0.00	0.00
GLU 186		44.45	0.00	0.00				GLU 186		56.66	0.00	0.00
TYR 187		9.84	0.00	0.00				TYR 187		7.92	0.00	0.00
GLU 188		87.67	0.00	0.00				GLU 188		85.41	0.00	0.00
ARG 189		160.38	0.00	0.00				ARG 189		155.55	0.00	0.00
HIS 190		80.40	0.00	0.00				HIS 190		65.72	0.00	0.00
ASN 191		73.77	0.00	0.00				ASN 191		72.37	0.00	0.00
SER 192		24.35	0.00	0.00				SER 192		30.58	0.00	0.00
TYR 193		0.00	0.00	0.00				TYR 193		0.32	0.00	0.00
THR 194		20.48	0.00	0.00				THR 194		17.45	0.00	0.00
CYS 195		1.86	0.00	0.00				CYS 195		0.29	0.00	0.00
GLU 196		30.40	0.00	0.00				GLU 196		30.65	0.00	0.00
ALA 197		2.60	0.00	0.00				ALA 197		1.85	0.00	0.00
THR 198		85.35	0.00	0.00				THR 198		74.93	0.00	0.00
HIS 199		7.48	0.00	0.00				HIS 199		8.63	0.00	0.00
LYS 200		151.50	0.00	0.00				LYS 200		152.13	0.00	0.00
THR 201		50.86	0.00	0.00				THR 201		55.20	0.00	0.00
SER 202		35.75	0.00	0.00				SER 202		41.17	0.00	0.00
THR 203		154.83	0.00	0.00				THR 203		155.06	0.00	0.00
SER 204		69.67	0.00	0.00				SER 204		70.30	0.00	0.00
PRO 205		68.40	0.00	0.00				PRO 205		66.40	0.00	0.00
ILE 206		33.13	0.00	0.00				ILE 206		49.02	0.00	0.00
VAL 207		80.77	0.00	0.00				VAL 207		78.31	0.00	0.00
LYS 208		84.47	7.72 |	-0.27				LYS 208	HS	91.78	29.34 ||||	-0.78
SER 209		51.89	0.00	0.00				SER 209		63.18	0.00	0.00
PHE 210		33.74	0.00	0.00				PHE 210		36.54	0.00	0.00
ASN 211		102.61	0.00	0.00				ASN 211		101.35	0.00	0.00
ARG 212		141.51	0.00	0.00				ARG 212		140.69	0.00	0.00

## Sheet: Table S2
Table S2. PDBePISA output for 6A8 AF2 Fab used for analysis of the interactions between heavy and light chains from this theoretical model
Heavy Chain								Light Chain
Residues name and number	H-bond (H)/ Salt Bridge (S)	Solvent-accessible surface area (ASA) (Å2)	Buried-surface area (BSA)* (Å2)	Solvation energy (ΔiG) (kcal/M)	*vertical bars gives an idea of the precentage of the are of that particular residue that is buried. Each bar is around 10% of the total ASA			Residues name and number	H-bond (H)/ Salt Bridge (S)	Solvent-accessible surface area (ASA) (Å2)	Buried-surface area (BSA)* (Å2)	Solvation energy (ΔiG) (kcal/M)	*vertical bars gives an idea of the precentage of the are of that particular residue that is buried. Each bar is around 10% of the total ASA
MET 1		206.68	0.00	0.00				MET 1		228.23	0.00	0.00
GLU 2		130.72	0.00	0.00				GLN 2		103.70	3.93 |	-0.04
VAL 3		27.72	0.00	0.00				ILE 3		3.22	0.00	0.00
GLN 4		101.28	0.00	0.00				VAL 4		88.82	0.00	0.00
LEU 5		11.03	0.00	0.00				LEU 5		11.17	0.00	0.00
GLN 6		122.99	0.00	0.00				THR 6		81.44	0.00	0.00
GLN 7		11.38	0.00	0.00				GLN 7		17.47	0.00	0.00
SER 8		27.34	0.00	0.00				SER 8		53.14	0.00	0.00
GLY 9		55.91	0.00	0.00				PRO 9		53.36	0.00	0.00
ALA 10		84.51	0.00	0.00				SER 10		88.61	0.00	0.00
GLU 11		59.69	0.00	0.00				SER 11		62.49	0.00	0.00
LEU 12		88.37	0.00	0.00				LEU 12		47.34	0.00	0.00
VAL 13		23.18	0.00	0.00				SER 13		42.92	0.00	0.00
LYS 14		141.29	0.00	0.00				ALA 14		0.50	0.00	0.00
PRO 15		67.26	0.00	0.00				SER 15		46.67	0.00	0.00
GLY 16		58.17	0.00	0.00				LEU 16		111.07	0.00	0.00
ALA 17		40.38	0.00	0.00				GLY 17		47.04	0.00	0.00
SER 18		58.15	0.00	0.00				GLU 18		74.97	0.00	0.00
VAL 19		13.51	0.00	0.00				ARG 19		160.62	0.00	0.00
LYS 20		105.70	0.00	0.00				VAL 20		9.48	0.00	0.00
LEU 21		0.00	0.00	0.00				SER 21		52.61	0.00	0.00
SER 22		26.91	0.00	0.00				LEU 22		0.00	0.00	0.00
CYS 23		0.00	0.00	0.00				THR 23		53.86	0.00	0.00
LYS 24		111.37	0.00	0.00				CYS 24		0.47	0.00	0.00
THR 25		7.04	0.00	0.00				ARG 25		143.39	0.00	0.00
SER 26		47.47	0.00	0.00				ALA 26		2.96	0.00	0.00
GLY 27		25.09	0.00	0.00				SER 27		75.14	0.00	0.00
TYR 28		41.97	0.00	0.00				GLN 28		90.02	0.00	0.00
THR 29		66.93	0.00	0.00				ASP 29		87.77	0.00	0.00
PHE 30		8.65	0.00	0.00				ILE 30		7.29	0.00	0.00
THR 31		53.32	0.00	0.00				GLY 31		27.57	0.00	0.00
ARG 32		172.46	0.00	0.00				SER 32		63.65	7.97 ||	-0.09
TYR 33		51.45	0.00	0.00				SER 33		22.85	0.00	0.00
TRP 34		44.98	0.00	0.00				LEU 34		0.17	0.00	0.00
ILE 35		0.17	0.00	0.00				ASN 35	H	17.09	17.09 |||||||||||	-0.20
HIS 36		2.78	2.16 ||||||||	0.34				TRP 36		0.29	0.00	0.00
TRP 37		0.00	0.00	0.00				LEU 37		19.42	18.59 ||||||||||	0.30
VAL 38		6.03	6.03 ||||||||||	0.10				GLN 38		5.52	0.00	0.00
LYS 39		21.41	0.00	0.00				GLN 39	H	44.77	30.65 |||||||	-0.40
GLN 40	H	65.38	39.82 |||||||	-0.51				GLU 40		59.62	0.00	0.00
ARG 41		50.37	0.00	0.00				PRO 41		126.45	0.00	0.00
PRO 42		118.63	0.00	0.00				ASP 42		112.50	1.84 |	-0.02
GLY 43		90.09	0.00	0.00				GLY 43		36.80	18.41 ||||||	0.03
GLN 44		125.18	0.00	0.00				THR 44		68.26	17.08 |||	0.10
GLY 45		39.45	22.17 ||||||	0.35				ILE 45		106.11	98.87 ||||||||||	0.99
LEU 46		115.31	95.17 |||||||||	1.03				LYS 46		82.87	3.16 |	0.05
GLY 47		27.23	1.67 |	0.03				ARG 47	H	96.92	84.88 |||||||||	-1.29
TRP 48		80.23	78.02 ||||||||||	1.08				LEU 48		1.83	0.00	0.00
ILE 49		0.00	0.00	0.00				ILE 49		0.50	0.00	0.00
GLY 50		0.00	0.00	0.00				TYR 50		81.49	28.23 ||||	0.45
GLU 51		26.88	15.68 ||||||	-0.17				ALA 51		33.35	16.83 ||||||	0.27
ILE 52		3.35	0.00	0.00				THR 52		11.58	0.00	0.00
PHE 53		43.76	0.00	0.00				SER 53		69.80	0.00	0.00
PRO 54		4.78	0.00	0.00				SER 54		39.20	0.00	0.00
GLY 55		39.72	0.00	0.00				LEU 55		61.53	0.00	0.00
THR 56		102.25	0.00	0.00				ASP 56		32.06	4.78 ||	-0.05
GLY 57		33.24	0.00	0.00				SER 57		111.35	0.00	0.00
THR 58		57.52	0.00	0.00				GLY 58		82.09	0.00	0.00
ILE 59		61.40	0.00	0.00				VAL 59		20.92	0.00	0.00
HIS 60		86.44	4.01 |	0.06				PRO 60		56.45	0.00	0.00
TYR 61		63.82	1.97 |	-0.02				LYS 61		188.78	0.00	0.00
ASN 62		47.91	26.43 ||||||	-0.13				ARG 62		30.97	0.00	0.00
GLU 63		122.26	0.15 |	-0.00				PHE 63		8.07	0.00	0.00
LYS 64		169.72	0.00	0.00				SER 64		53.02	0.00	0.00
PHE 65		20.17	0.00	0.00				GLY 65		11.08	0.00	0.00
LYS 66		126.62	0.00	0.00				SER 66		58.12	0.00	0.00
GLY 67		71.24	0.00	0.00				ARG 67		93.48	0.00	0.00
LYS 68		44.56	0.00	0.00				SER 68		85.40	0.00	0.00
ALA 69		4.32	0.00	0.00				GLY 69		48.33	0.00	0.00
THR 70		70.89	0.00	0.00				SER 70		27.69	0.00	0.00
LEU 71		1.78	0.00	0.00				ASP 71		57.83	0.00	0.00
THR 72		57.64	0.00	0.00				TYR 72		0.12	0.00	0.00
ILE 73		47.29	0.00	0.00				SER 73		25.74	0.00	0.00
ASP 74		48.19	0.00	0.00				LEU 74		0.00	0.00	0.00
THR 75		71.99	0.00	0.00				THR 75		17.55	0.00	0.00
SER 76		106.38	0.00	0.00				ILE 76		0.00	0.00	0.00
SER 77		43.38	0.00	0.00				SER 77		49.69	0.00	0.00
SER 78		31.91	0.00	0.00				SER 78		49.01	0.00	0.00
THR 79		6.68	0.00	0.00				LEU 79		3.98	0.00	0.00
ALA 80		0.00	0.00	0.00				GLU 80		75.84	0.00	0.00
TYR 81		49.38	0.00	0.00				SER 81		79.35	0.00	0.00
MET 82		0.00	0.00	0.00				GLU 82		95.82	0.00	0.00
GLN 83		78.52	0.00	0.00				ASP 83		0.86	0.00	0.00
LEU 84		0.84	0.00	0.00				PHE 84		26.94	0.00	0.00
SER 85		32.47	0.00	0.00				VAL 85		14.38	0.00	0.00
SER 86		74.88	0.00	0.00				ASP 86		41.76	0.00	0.00
LEU 87		1.42	0.00	0.00				TYR 87		0.00	0.00	0.00
THR 88		66.80	0.00	0.00				TYR 88		56.79	40.77 ||||||||	0.33
SER 89		74.17	0.00	0.00				CYS 89		0.00	0.00	0.00
GLU 90		98.18	0.00	0.00				LEU 90		26.13	26.13 ||||||||||	0.42
ASP 91		8.48	0.00	0.00				GLN 91		0.00	0.00	0.00
SER 92		30.56	0.00	0.00				TYR 92		83.09	69.78 |||||||||	0.83
ALA 93		4.69	0.00	0.00				ALA 93		48.42	0.00	0.00
VAL 94		41.32	0.00	0.00				SER 94		47.80	0.00	0.00
TYR 95		1.01	0.00	0.00				SER 95		82.77	20.81 |||	-0.21
PHE 96		37.84	35.96 ||||||||||	0.58				PRO 96		71.69	42.19 ||||||	0.68
CYS 97		0.00	0.00	0.00				TRP 97		143.62	119.28 |||||||||	0.67
ALA 98		0.00	0.00	0.00				THR 98		13.05	0.00	0.00
ARG 99		15.16	0.00	0.00				PHE 99		116.03	96.45 |||||||||	1.53
SER 100		0.24	0.00	0.00				GLY 100		6.92	3.07 |||||	-0.04
ASN 101		46.98	0.00	0.00				GLY 101		73.92	7.60 ||	-0.01
GLY 102		31.71	0.00	0.00				GLY 102		9.69	0.00	0.00
ILE 103		127.19	2.58 |	-0.03				THR 103		0.75	0.00	0.00
LEU 104		167.99	74.47 |||||	0.46				LYS 104		72.50	0.00	0.00
THR 105		57.74	21.42 ||||	0.34				LEU 105		1.84	0.00	0.00
TYR 106	H	121.67	90.74 ||||||||	0.69				GLU 106		19.14	0.00	0.00
PHE 107		67.46	67.46 |||||||||||	0.72				ILE 107		47.35	0.00	0.00
ASP 108		51.71	30.81 ||||||	0.17				LYS 108		115.40	0.00	0.00
PHE 109		80.51	0.00	0.00				ARG 109		78.16	0.00	0.00
TRP 110		108.07	81.72 ||||||||	1.04				ALA 110		75.66	0.00	0.00
GLY 111		6.94	3.69 ||||||	-0.04				ASP 111		69.96	0.00	0.00
GLN 112		114.29	20.53 ||	0.13				ALA 112		18.49	0.00	0.00
GLY 113		10.84	0.00	0.00				ALA 113		57.48	0.00	0.00
THR 114		1.50	0.00	0.00				PRO 114		8.00	0.00	0.00
THR 115		65.41	0.00	0.00				THR 115		91.54	10.71 ||	0.17
LEU 116		2.09	0.00	0.00				VAL 116		9.80	0.00	0.00
THR 117		35.57	0.00	0.00				SER 117		41.61	20.41 |||||	-0.09
VAL 118		8.59	0.00	0.00				ILE 118		29.06	6.56 |||	-0.07
SER 119		13.20	0.00	0.00				PHE 119		90.20	88.94 ||||||||||	1.42
SER 120		71.12	0.00	0.00				PRO 120		71.32	56.46 ||||||||	0.58
ALA 121		24.68	0.00	0.00				PRO 121	H	10.71	10.37 ||||||||||	-0.10
LYS 122		169.43	0.00	0.00				SER 122		62.41	55.30 |||||||||	0.56
THR 123		75.18	0.00	0.00				SER 123		86.76	9.77 ||	-0.11
THR 124		43.59	0.00	0.00				GLU 124	HS	143.17	68.54 |||||	-0.42
PRO 125		67.69	0.00	0.00				GLN 125		54.00	48.30 |||||||||	0.11
PRO 126		11.74	0.00	0.00				LEU 126		37.79	6.29 ||	0.10
SER 127		50.33	0.00	0.00				THR 127		119.17	0.00	0.00
VAL 128		15.35	2.70 ||	-0.03				SER 128		90.98	11.27 ||	-0.00
TYR 129		107.16	83.67 ||||||||	0.81				GLY 129		37.83	0.00	0.00
PRO 130		53.28	32.58 |||||||	0.19				GLY 130		21.06	0.00	0.00
LEU 131		79.65	78.15 ||||||||||	1.24				ALA 131		0.00	0.00	0.00
ALA 132		20.02	15.24 ||||||||	-0.08				SER 132		21.81	21.32 ||||||||||	0.05
PRO 133		28.98	15.42 ||||||	0.22				VAL 133		0.00	0.00	0.00
GLY 134		38.42	10.59 |||	-0.01				VAL 134		33.81	33.81 ||||||||||	0.54
SER 135		60.75	0.00	0.00				CYS 135		0.00	0.00	0.00
ALA 136		97.40	0.00	0.00				PHE 136		80.21	79.88 ||||||||||	1.28
ALA 137		57.56	0.00	0.00				LEU 137		0.00	0.00	0.00
GLN 138		89.41	0.00	0.00				ASN 138	H	58.58	52.60 |||||||||	-0.52
THR 139		123.22	0.00	0.00				ASN 139		74.27	21.13 |||	-0.29
ASN 140		100.26	6.82 |	-0.08				PHE 140		0.00	0.00	0.00
SER 141		95.58	0.00	0.00				TYR 141		8.54	0.00	0.00
MET 142		93.44	0.00	0.00				PRO 142		27.96	0.00	0.00
VAL 143		10.21	0.00	0.00				LYS 143		72.71	0.00	0.00
THR 144		77.12	62.68 |||||||||	0.42				ASP 144		118.63	0.00	0.00
LEU 145		4.18	4.18 |||||||||||	0.06				ILE 145		23.32	0.00	0.00
GLY 146		1.68	1.68 ||||||||||	0.03				ASN 146		92.12	0.00	0.00
CYS 147		0.00	0.00	0.00				VAL 147		20.43	0.00	0.00
LEU 148		49.90	48.56 ||||||||||	0.78				LYS 148		75.67	0.00	0.00
VAL 149		0.00	0.00	0.00				TRP 149		2.53	0.00	0.00
LYS 150		84.78	44.03 ||||||	0.02				LYS 150		50.66	0.00	0.00
GLY 151		17.90	0.00	0.00				ILE 151		11.09	0.00	0.00
TYR 152		0.00	0.00	0.00				ASP 152		72.00	0.00	0.00
PHE 153		2.03	0.00	0.00				GLY 153		59.69	0.00	0.00
PRO 154		22.24	0.00	0.00				SER 154		73.69	0.00	0.00
GLU 155		71.35	0.00	0.00				GLU 155		82.19	0.00	0.00
PRO 156		83.90	0.00	0.00				ARG 156		68.17	0.00	0.00
VAL 157		13.99	0.00	0.00				GLN 157		137.14	0.00	0.00
THR 158		74.89	0.00	0.00				ASN 158		117.57	0.00	0.00
VAL 159		19.22	0.00	0.00				GLY 159		41.46	11.09 |||	0.16
THR 160		60.43	0.00	0.00				VAL 160		36.43	0.00	0.00
TRP 161		1.50	0.00	0.00				LEU 161		132.24	99.16 ||||||||	1.59
ASN 162		46.53	0.00	0.00				ASN 162		65.17	14.18 |||	-0.13
SER 163		95.84	0.00	0.00				SER 163		67.88	57.14 |||||||||	0.10
GLY 164		38.63	0.00	0.00				TRP 164		106.35	17.19 ||	-0.13
SER 165		100.34	0.00	0.00				THR 165		72.10	50.69 ||||||||	0.78
LEU 166		38.07	0.00	0.00				ASP 166		99.27	3.88 |	-0.05
SER 167		88.26	1.66 |	-0.01				GLN 167		37.60	0.00	0.00
SER 168		88.81	5.35 |	0.09				ASP 168		57.65	10.47 ||	-0.07
GLY 169		35.02	0.12 |	-0.00				SER 169		113.14	0.00	0.00
VAL 170		40.79	0.00	0.00				LYS 170		189.90	7.11 |	-0.26
HIS 171		112.15	92.34 |||||||||	0.70				ASP 171		52.57	0.00	0.00
THR 172		64.32	8.39 ||	-0.09				SER 172		13.34	0.00	0.00
PHE 173		100.95	98.37 ||||||||||	1.57				THR 173		3.85	0.49 ||	-0.01
PRO 174		115.58	46.11 ||||	0.63				TYR 174		2.68	0.00	0.00
ALA 175		27.03	0.00	0.00				SER 175		21.53	20.98 ||||||||||	0.06
VAL 176		103.85	65.56 |||||||	1.04				MET 176		5.31	3.64 |||||||	0.06
LEU 177		94.57	1.96 |	-0.02				SER 177		30.32	26.07 |||||||||	0.21
GLN 178		124.38	60.40 |||||	-0.40				SER 178		0.00	0.00	0.00
SER 179		103.92	0.00	0.00				THR 179		31.22	22.85 ||||||||	0.17
ASP 180		64.19	0.00	0.00				LEU 180		0.00	0.00	0.00
LEU 181		58.29	0.00	0.00				THR 181		65.20	30.81 |||||	0.29
TYR 182		35.16	0.00	0.00				LEU 182		9.38	0.00	0.00
THR 183		31.20	18.91 |||||||	0.30				THR 183		77.07	0.00	0.00
LEU 184		14.83	0.00	0.00				LYS 184		64.20	0.00	0.00
SER 185		32.97	28.24 |||||||||	0.05				ASP 185		96.47	0.00	0.00
SER 186		0.99	0.99 ||||||||||	0.01				GLU 186		31.07	0.00	0.00
SER 187	H	21.90	21.90 |||||||||||	0.20				TYR 187		10.00	2.09 |||	-0.02
VAL 188		0.00	0.00	0.00				GLU 188		70.83	0.00	0.00
THR 189		43.53	8.03 ||	-0.02				ARG 189		175.74	0.00	0.00
VAL 190		7.70	0.00	0.00				HIS 190		60.04	0.00	0.00
PRO 191		58.31	0.00	0.00				ASN 191		78.85	0.00	0.00
SER 192		32.52	0.00	0.00				SER 192		30.30	0.00	0.00
SER 193		98.23	0.00	0.00				TYR 193		0.00	0.00	0.00
THR 194		38.95	0.00	0.00				THR 194		18.50	0.00	0.00
TRP 195		6.66	0.00	0.00				CYS 195		0.00	0.00	0.00
PRO 196		71.32	0.00	0.00				GLU 196		25.99	0.00	0.00
SER 197		94.05	0.00	0.00				ALA 197		0.86	0.00	0.00
GLU 198		104.61	0.00	0.00				THR 198		67.11	0.00	0.00
THR 199		69.28	0.00	0.00				HIS 199		8.07	0.00	0.00
VAL 200		6.82	0.00	0.00				LYS 200		143.78	0.00	0.00
THR 201		21.67	0.00	0.00				THR 201		50.90	0.00	0.00
CYS 202		0.00	0.00	0.00				SER 202		42.74	0.00	0.00
ASN 203		26.38	0.00	0.00				THR 203		145.83	0.00	0.00
VAL 204		4.19	0.00	0.00				SER 204		70.16	0.00	0.00
ALA 205		23.41	0.00	0.00				PRO 205		62.99	0.00	0.00
HIS 206		0.92	0.00	0.00				ILE 206		46.09	0.00	0.00
PRO 207		86.39	0.00	0.00				VAL 207		78.42	0.00	0.00
ALA 208		52.17	0.00	0.00				LYS 208		85.42	6.77 |	-0.25
SER 209		30.65	0.00	0.00				SER 209		65.30	0.00	0.00
SER 210		107.19	0.00	0.00				PHE 210		31.89	0.00	0.00
THR 211		33.64	0.00	0.00				ASN 211		106.19	0.00	0.00
LYS 212		170.87	0.00	0.00				ARG 212		148.39	0.00	0.00
VAL 213		45.14	0.00	0.00
ASP 214		99.93	0.00	0.00
LYS 215	HS	69.30	28.72 |||||	-0.65
LYS 216		103.51	0.00	0.00
ILE 217		1.20	0.00	0.00
VAL 218		79.60	0.00	0.00
PRO 219		51.84	0.00	0.00
ARG 220	H	164.95	104.02 |||||||	-1.88
ASP 221		141.55	0.00	0.00
CYS 222		91.86	0.00	0.00
GLY 223		131.73	0.00	0.00

## Sheet: Table S3
Table S3. Structural comparison of VL-VL crystal structures available in the PDB with the varaible region of 6A8 LCD crystal structure
Protein Description	PDB code	Origin	Isoform	RSMD with variable domain of 6A8 LCD (Å) [number of Ca atoms]
Bence Jones protein REI	1REI	human	Kappa	2.6 Å [214 ca]
Bence Jones protein BRE	1B0W	human	Kappa	1.3 Å [216 ca]
Bence Jones protein JTO	1CD0	human	Lambda	6.6 Å [214 ca]
Anti-ferritin variable light chain domain dimer	1F6L	human	Kappa	22.0 Å [212 Ca]
Bence Jones protein LEN (Q89A)	5LVE	human	Kappa	16.9 Å [216 Ca]
Bence Jones protein MCG	1WTL	human	Kappa	1.9 Å [216 Ca]
Bence Jones protein WIL	2CD0	human	Lambda	6.6 Å [214 Ca]
AL-09	2Q1E	human	Kappa	14.9 Å [217 Ca]
κI O18/O8 light chain germline	2Q20	human	Kappa	5.3 Å [217 Ca]
Bence Jones protein RHE	2RHE	human	Lambda	7.6 Å [220 Ca]
6JAL2 variable light chain domain dimer	2W0K	human	Lambda	22.0 Å [212 Ca]
AL-12	3DVF	human	Kappa	1.2 Å [214 Ca]
AL-103	3DVI	human	Kappa	3.9 Å [216 Ca]
MGC variable light chain domain dimer	4UNU	human	Lambda	21.0 Å [211 Ca]

## Sheet: Table S4
Table S4. Structural comparison of light chain dimers available in the PDB and 6A8 LCD crystal structure.
Protein Description	PDB code	Origin	Isoform	FATCAT RSMD with 6A8 LCD
MCG light Chain	1A8J	human	Lambda	414 equivalent positions with an RMSD of 1.64 Å and 3 twists
Bence Jones protein DEL	1B6D	human	Kappa	421 equivalent positions with an RMSD of 3.13 Å and 1 twist
Bence Jones protein LOC NAKS	1BJM	human	Lambda	411 equivalent positions with an RMSD of 1.60 Å and 3 twists
Bence Jones protein SEA	1JVK	human	Lambda	410 equivalent positions with an RMSD of 1.58 Å and 3 twists
Bence Jones protein CLE	1LIL	human	Lambda	411 equivalent positions with an RMSD of 1.58 Å and 3 twists
VpreB - Ig lambda-5	2H3N	human	Lambda	395 equivalent positions with an RMSD of 2.73 Å and 2 twists
Bence Jones protein KWR	2OLD	human	Lambda	413 equivalent positions with an RMSD of 1.60 Å and 3 twists
Light chain dimer H9	5M6A	human	Lambda	410 equivalent positions with an RMSD of 1.49 Å and 3 twists
Light chain dimer M8	5M6I	human	Lambda	411 equivalent positions with an RMSD of 2.94 Å and 2 twists
Light chain dimer H10	5M76	human	Lambda	409 equivalent positions with an RMSD of 1.54 Å and 3 twists
Light chain dimer H3	5MTL	human	Lambda	388 equivalent positions with an RMSD of 1.42 Å and 3 twists
Light chain dimer H6	5MUD	human	Lambda	410 equivalent positions with an RMSD of 1.50 Å and 3 twists
Light chain dimer H7	5MUH	human	Lambda	372 equivalent positions with an RMSD of 1.50 Å and 3 twists
Light chain dimer M7	5MVG	human	Lambda	379 equivalent positions with an RMSD of 1.65 Å and 3 twists

## Sheet: Table S5
Table S5. List of residues forming the three different epitopes predicted by EpiPred, named after the color used in Figure 4A.
Sandy Brown Colored Epitope	Salmon Colored Epitope	Brown Colored Epitope
7	78	25
9	119	27
10	123	28
12	142	30
13	146	31
14	147	33
51	148	35
121	160	56
122	161	57
123	162	74
124	163	97
125	164	99
126	165	146
127	166	147
129	167	148
133	168	149
134	169	150
135	170	152
136	206	153
159	208	169
180	209	193
181	210	194
183	211	195
184	213	196
185	216	200
186	217
204
206
208

## Sheet: Table S6
Table S6. List of residues predicted to be part of the paratope of 6A8 scFv and 6A8 LCD involved in the binding to Der f 1. These residues had a score assigned by Antibody i-Patch above the established threshold.
6A8 scFv	6A8 LCD	Note: H indicates heavy chain in the case of 6A8 scFv, whereas A and B are used to denote the two light chain molecules that composed 6A8 LCD
28.H	92.A
30.H	94.A
31.H	95.A
32.H	97.A
33.H	98.A
46.H	92.B
47.H	94.B
57.H	95.B
58.H	97.B
59.H	98.B
60.H
64.H
98.H
100.H
101.H
108.H

## Sheet: Table S7
Table S7. PDBePISA output analyzing the interactions between the variable heavy chain domain of 6A8 scFv and Der f 1 from the top ranked pose.
Der f 1							Variable heavy chain domain
Residues name and number	H-bond (H)/ Salt Bridge (S)	Solvent-accessible surface area (ASA) (Å2)	Buried-surface area (BSA)* (Å2)	Solvation energy (ΔiG) (kcal/M)	*vertical bars gives an idea of the precentage of the are of that particular residue that is buried. Each bar is around 10% of the total ASA		Residues name and number	H-bond (H)/ Salt Bridge (S)	Solvent-accessible surface area (ASA) (Å2)	Buried-surface area (BSA)* (Å2)	Solvation energy (ΔiG) (kcal/M)	*vertical bars gives an idea of the precentage of the are of that particular residue that is buried. Each bar is around 10% of the total ASA
THR 1		115.89	0.00	0.00			GLU 1	HS	191.48	45.02 |||	-0.36
SER 2		15.02	0.00	0.00			VAL 2		46.59	22.07 |||||	0.35
ALA 3		46.11	0.00	0.00			GLN 3		96.23	0.00	0.00
CYS 4		17.09	0.00	0.00			LEU 4		3.93	0.00	0.00
ARG 5		199.90	0.00	0.00			GLN 5		78.17	0.00	0.00
ILE 6		44.06	0.00	0.00			GLN 6		12.84	0.00	0.00
ASN 7		102.00	0.00	0.00			SER 7		38.96	0.00	0.00
SER 8		105.44	0.00	0.00			GLY 8		61.41	0.00	0.00
VAL 9		57.55	0.00	0.00			ALA 9		68.50	0.00	0.00
ASN 10		126.05	0.00	0.00			GLU 10		44.87	0.00	0.00
VAL 11		31.58	0.00	0.00			LEU 11		114.90	0.00	0.00
PRO 12		63.80	0.00	0.00			VAL 12		18.90	0.00	0.00
SER 13		62.03	0.00	0.00			LYS 13		102.57	0.00	0.00
GLU 14		98.12	0.00	0.00			PRO 14		85.18	0.00	0.00
LEU 15		18.09	0.00	0.00			GLY 15		57.21	0.00	0.00
ASP 16		26.61	0.00	0.00			ALA 16		39.76	0.00	0.00
LEU 17		0.00	0.00	0.00			SER 17		72.99	0.00	0.00
ARG 18		66.63	0.00	0.00			VAL 18		22.95	0.00	0.00
SER 19		86.93	0.00	0.00			LYS 19		77.54	0.00	0.00
LEU 20		75.12	0.00	0.00			LEU 20		0.00	0.00	0.00
ARG 21		117.22	0.00	0.00			SER 21		26.76	0.00	0.00
THR 22		3.01	0.00	0.00			CYS 22		0.00	0.00	0.00
VAL 23		20.00	0.00	0.00			LYS 23		79.62	0.00	0.00
THR 24		5.05	0.00	0.00			THR 24		14.48	0.00	0.00
PRO 25		99.31	0.00	0.00			SER 25		59.07	0.00	0.00
ILE 26		36.50	0.00	0.00			GLY 26		66.72	7.85 ||	-0.09
ARG 27		27.99	0.00	0.00			TYR 27		45.17	0.00	0.00
MET 28		90.34	0.00	0.00			THR 28		55.66	0.00	0.00
GLN 29		17.65	0.00	0.00			PHE 29		26.50	0.00	0.00
GLY 30		26.21	0.00	0.00			THR 30		111.68	0.00	0.00
GLY 31	H	73.30	42.17 ||||||	0.23			ARG 31	HS	171.41	93.08 ||||||	-1.11
CYS 32		12.49	10.91 |||||||||	0.11			TYR 32	H	33.76	28.04 |||||||||	-0.09
GLY 33		29.61	3.56 ||	-0.03			TRP 33		65.78	0.00	0.00
SER 34		0.00	0.00	0.00			ILE 34		2.88	0.00	0.00
CYS 35		11.83	0.00	0.00			HIS 35		5.70	0.00	0.00
TRP 36		6.42	0.00	0.00			TRP 36		0.00	0.00	0.00
ALA 37		0.00	0.00	0.00			VAL 37		6.18	0.00	0.00
PHE 38		7.49	0.00	0.00			LYS 38		40.00	0.00	0.00
SER 39		1.11	0.00	0.00			GLN 39		58.22	0.00	0.00
GLY 40		0.00	0.00	0.00			ARG 40		78.97	0.00	0.00
VAL 41		0.00	0.00	0.00			PRO 41		129.54	0.00	0.00
ALA 42		1.94	0.00	0.00			GLY 42		87.86	0.00	0.00
ALA 43		0.00	0.00	0.00			GLN 43		149.20	0.00	0.00
THR 44		0.00	0.00	0.00			GLY 44		22.09	0.00	0.00
GLU 45		0.00	0.00	0.00			LEU 45		106.95	0.00	0.00
SER 46		0.17	0.00	0.00			GLY 46		29.69	0.00	0.00
ALA 47		0.51	0.00	0.00			TRP 47		88.83	0.00	0.00
TYR 48		15.15	0.00	0.00			ILE 48		4.35	0.00	0.00
LEU 49		21.48	0.00	0.00			GLY 49		0.00	0.00	0.00
ALA 50		27.75	0.00	0.00			GLU 50		42.41	0.00	0.00
TYR 51		112.07	0.00	0.00			ILE 51		0.87	0.00	0.00
ARG 52		110.43	0.00	0.00			PHE 52		89.38	0.00	0.00
ASN 53		100.58	0.00	0.00			PRO 53		14.39	0.00	0.00
THR 54		61.99	0.00	0.00			GLY 54		58.99	0.00	0.00
SER 55		60.10	0.00	0.00			THR 55		72.83	0.00	0.00
LEU 56		10.29	0.00	0.00			GLY 56		72.56	0.00	0.00
ASP 57		69.91	0.00	0.00			THR 57		52.38	0.00	0.00
LEU 58		1.10	0.00	0.00			ILE 58		70.40	0.00	0.00
SER 59		3.90	0.00	0.00			HIS 59		96.90	0.00	0.00
GLU 60		2.71	0.00	0.00			TYR 60		46.77	0.00	0.00
GLN 61		0.00	0.00	0.00			ASN 61		68.19	0.00	0.00
GLU 62		0.00	0.00	0.00			GLU 62		129.65	0.00	0.00
LEU 63		0.00	0.00	0.00			LYS 63		173.61	0.00	0.00
VAL 64		0.49	0.00	0.00			PHE 64		55.60	0.00	0.00
ASP 65		6.56	0.00	0.00			LYS 65		103.92	0.00	0.00
CYS 66		25.53	0.00	0.00			GLY 66		71.33	0.00	0.00
ALA 67		11.36	0.00	0.00			LYS 67		62.96	0.00	0.00
SER 68		1.35	0.00	0.00			ALA 68		10.18	0.00	0.00
GLN 69	H	139.49	23.54 ||	-0.08			THR 69		37.48	0.00	0.00
HIS 70		70.00	10.53 ||	0.17			LEU 70		4.41	0.00	0.00
GLY 71		0.00	0.00	0.00			THR 71		54.31	0.00	0.00
CYS 72		28.39	26.31 ||||||||||	0.17			ILE 72		30.61	0.00	0.00
HIS 73	H	157.32	116.03 ||||||||	-0.37			ASP 73		46.30	0.00	0.00
GLY 74		27.95	0.00	0.00			THR 74		97.37	0.00	0.00
ASP 75		31.05	0.00	0.00			SER 75		109.91	0.00	0.00
THR 76		66.45	0.00	0.00			SER 76		53.57	0.00	0.00
ILE 77		0.80	0.00	0.00			SER 77		41.98	0.00	0.00
PRO 78		29.04	0.00	0.00			THR 78		13.23	0.00	0.00
ARG 79		69.03	0.00	0.00			ALA 79		3.53	0.00	0.00
GLY 80		0.00	0.00	0.00			TYR 80		50.33	0.00	0.00
ILE 81		0.00	0.00	0.00			MET 81		0.00	0.00	0.00
GLU 82		47.06	0.00	0.00			GLN 82		54.39	0.00	0.00
TYR 83		17.66	0.00	0.00			LEU 83		10.20	0.00	0.00
ILE 84		0.25	0.00	0.00			SER 84		26.05	0.00	0.00
GLN 85		38.10	0.00	0.00			SER 85		63.75	0.00	0.00
GLN 86		133.60	0.00	0.00			LEU 86		0.37	0.00	0.00
ASN 87		70.02	0.00	0.00			THR 87		51.44	0.00	0.00
GLY 88		2.68	0.00	0.00			SER 88		64.89	0.00	0.00
VAL 89		0.00	0.00	0.00			GLU 89		90.68	0.00	0.00
VAL 90		0.17	0.00	0.00			ASP 90		13.78	0.00	0.00
GLU 91		18.21	0.00	0.00			SER 91		24.15	0.00	0.00
GLU 92		58.23	0.00	0.00			ALA 92		12.95	0.00	0.00
ARG 93		155.45	0.00	0.00			VAL 93		47.50	0.00	0.00
SER 94		33.52	0.00	0.00			TYR 94		2.74	0.00	0.00
TYR 95		11.89	0.00	0.00			PHE 95		44.30	0.00	0.00
PRO 96		73.75	0.00	0.00			CYS 96		0.00	0.00	0.00
TYR 97		58.24	0.00	0.00			ALA 97		0.00	0.00	0.00
VAL 98		50.73	0.00	0.00			ARG 98		10.19	9.03 |||||||||	-0.11
ALA 99	H	22.40	10.40 |||||	-0.04			SER 99		15.91	0.00	0.00
ARG 100	HS	157.84	92.32 ||||||	-0.59			ASN 100	H	62.95	62.09 ||||||||||	-0.78
GLU 101	HS	68.38	53.50 ||||||||	-0.22			GLY 101		20.90	18.11 |||||||||	0.29
GLN 102		29.07	5.64 ||	0.09			ILE 102		167.32	36.37 |||	0.50
GLN 103		172.13	13.90 |	0.15			LEU 103		180.87	7.36 |	0.12
CYS 104		47.20	0.00	0.00			THR 104		47.38	31.88 |||||||	0.48
ARG 105	HS	151.43	47.50 ||||	-1.19			TYR 105	H	147.71	29.46 ||	-0.07
ARG 106		112.61	0.00	0.00			PHE 106		68.78	0.00	0.00
PRO 107		33.53	0.00	0.00			ASP 107	HS	41.82	24.98 ||||||	-0.01
ASN 108		145.25	0.00	0.00			PHE 108		57.96	29.06 ||||||	0.46
SER 109		32.95	0.00	0.00			TRP 109		115.74	0.00	0.00
GLN 110		119.06	0.00	0.00			GLY 110		3.35	0.00	0.00
HIS 111		82.78	0.00	0.00			GLN 111		143.16	0.00	0.00
TYR 112		38.99	0.00	0.00			GLY 112		9.81	0.00	0.00
GLY 113		24.60	0.00	0.00			THR 113		0.57	0.00	0.00
ILE 114		20.27	0.00	0.00			THR 114		66.28	0.00	0.00
SER 115		74.83	0.00	0.00			LEU 115		3.05	0.00	0.00
ASN 116		52.23	0.00	0.00			THR 116		60.38	0.00	0.00
TYR 117		5.51	0.00	0.00			VAL 117		12.83	0.00	0.00
CYS 118		2.31	0.00	0.00			SER 118		41.27	0.00	0.00
GLN 119		29.35	0.00	0.00			SER 119		121.51	0.00	0.00
ILE 120		0.17	0.00	0.00
TYR 121		134.09	0.00	0.00
PRO 122		101.56	0.00	0.00
PRO 123		39.55	0.00	0.00
ASP 124		63.05	0.00	0.00
VAL 125		37.41	0.00	0.00
LYS 126		69.89	0.00	0.00
GLN 127		53.94	0.00	0.00
ILE 128		0.00	0.00	0.00
ARG 129		18.61	0.00	0.00
GLU 130		7.01	0.00	0.00
ALA 131		1.51	0.00	0.00
LEU 132		0.00	0.00	0.00
THR 133		38.33	0.00	0.00
GLN 134		60.62	0.00	0.00
THR 135		15.24	0.00	0.00
HIS 136		58.29	0.00	0.00
THR 137		0.67	0.00	0.00
ALA 138		0.33	0.00	0.00
ILE 139		0.17	0.00	0.00
ALA 140		0.00	0.00	0.00
VAL 141		0.00	0.00	0.00
ILE 142		28.18	0.00	0.00
ILE 143		3.68	0.00	0.00
GLY 144		0.12	0.00	0.00
ILE 145		1.34	0.00	0.00
LYS 146		67.55	0.00	0.00
ASP 147		40.48	0.00	0.00
LEU 148		71.93	7.36 ||	0.12
ARG 149		115.45	0.00	0.00
ALA 150		33.67	0.00	0.00
PHE 151		0.31	0.00	0.00
GLN 152		87.51	0.00	0.00
HIS 153		140.71	0.00	0.00
TYR 154		14.63	0.00	0.00
ASP 155		67.34	0.00	0.00
GLY 156		0.00	0.00	0.00
ARG 157		133.70	0.00	0.00
THR 158		83.67	0.00	0.00
ILE 159		34.47	0.00	0.00
ILE 160		17.60	0.00	0.00
GLN 161		67.89	0.00	0.00
HIS 162		120.06	0.00	0.00
ASP 163		21.46	0.00	0.00
ASN 164		135.18	0.00	0.00
GLY 165		19.92	0.00	0.00
TYR 166		189.81	0.00	0.00
GLN 167		90.36	0.00	0.00
PRO 168		62.03	0.00	0.00
ASN 169		49.33	0.00	0.00
TYR 170		129.26	0.00	0.00
HIS 171		13.40	0.00	0.00
ALA 172		3.40	0.00	0.00
VAL 173		2.18	0.00	0.00
ASN 174		2.83	0.00	0.00
ILE 175		0.00	0.00	0.00
VAL 176		0.00	0.00	0.00
GLY 177		0.00	0.00	0.00
TYR 178		2.18	0.00	0.00
GLY 179		1.01	0.00	0.00
SER 180		43.77	0.00	0.00
THR 181		65.78	0.00	0.00
GLN 182		179.62	0.00	0.00
GLY 183		66.07	0.00	0.00
VAL 184		45.59	0.00	0.00
ASP 185		34.01	0.00	0.00
TYR 186		24.11	0.00	0.00
TRP 187		0.00	0.00	0.00
ILE 188		6.70	0.00	0.00
VAL 189		1.51	0.00	0.00
ARG 190		7.86	0.00	0.00
ASN 191		0.83	0.00	0.00
SER 192		8.78	0.00	0.00
TRP 193		56.54	0.00	0.00
ASP 194		49.37	0.00	0.00
THR 195		99.14	0.00	0.00
THR 196		119.34	0.00	0.00
TRP 197		2.89	0.00	0.00
GLY 198		15.09	0.00	0.00
ASP 199		21.66	0.00	0.00
SER 200		75.18	0.00	0.00
GLY 201		0.00	0.00	0.00
TYR 202		10.79	0.00	0.00
GLY 203		0.00	0.00	0.00
TYR 204		28.42	0.00	0.00
PHE 205		4.91	0.00	0.00
GLN 206		33.91	0.00	0.00
ALA 207		4.17	0.00	0.00
GLY 208		51.38	0.00	0.00
ASN 209		112.69	0.00	0.00
ASN 210		48.88	0.00	0.00
LEU 211		17.60	0.00	0.00
MET 212		14.25	0.00	0.00
MET 213		34.03	0.00	0.00
ILE 214		3.19	0.00	0.00
GLU 215		12.03	0.00	0.00
GLN 216		67.82	0.00	0.00
TYR 217		44.62	0.00	0.00
PRO 218		0.00	0.00	0.00
TYR 219		11.67	0.00	0.00
VAL 220		10.90	0.00	0.00
VAL 221		3.80	0.00	0.00
ILE 222		63.39	0.00	0.00
MET 223		42.43	0.00	0.00

## Sheet: Table S8
Table S8. PDBePISA output analyzing the interactions between the variable light chain domain of 6A8 scFv and Der f 1 from the top ranked pose.
Der f 1										Variable light chain domain
Residues name and number	H-bond (H)/ Salt Bridge (S)	Solvent-accessible surface area (ASA) (Å2)	Buried-surface area (BSA)* (Å2)	Solvation energy (ΔiG) (kcal/M)	*vertical bars gives an idea of the precentage of the are of that particular residue that is buried. Each bar is around 10% of the total ASA					Residues name and number	H-bond (H)/ Salt Bridge (S)	Solvent-accessible surface area (ASA) (Å2)	Buried-surface area (BSA)* (Å2)	Solvation energy (ΔiG) (kcal/M)	*vertical bars gives an idea of the precentage of the are of that particular residue that is buried. Each bar is around 10% of the total ASA
THR 1		115.89	0.00	0.00						GLN 1		139.11	0.00	0.00
SER 2		15.02	0.00	0.00						ILE 2		6.23	0.00	0.00
ALA 3		46.11	0.00	0.00						VAL 3		82.28	0.00	0.00
CYS 4		17.09	0.00	0.00						LEU 4		9.37	0.00	0.00
ARG 5		199.90	0.00	0.00						THR 5		76.25	0.00	0.00
ILE 6		44.06	0.00	0.00						GLN 6		16.46	0.00	0.00
ASN 7		102.00	0.00	0.00						SER 7		49.31	0.00	0.00
SER 8		105.44	0.00	0.00						PRO 8		48.24	0.00	0.00
VAL 9		57.55	0.00	0.00						SER 9		76.33	0.00	0.00
ASN 10		126.05	0.00	0.00						SER 10		78.57	0.00	0.00
VAL 11		31.58	0.00	0.00						LEU 11		62.12	0.00	0.00
PRO 12		63.80	0.00	0.00						SER 12		64.43	0.00	0.00
SER 13		62.03	0.00	0.00						ALA 13		2.51	0.00	0.00
GLU 14		98.12	0.00	0.00						SER 14		31.95	0.00	0.00
LEU 15		18.09	0.00	0.00						LEU 15		100.55	0.00	0.00
ASP 16		26.61	0.00	0.00						GLY 16		48.63	0.00	0.00
LEU 17		0.00	0.00	0.00						GLU 17		67.14	0.00	0.00
ARG 18		66.63	0.00	0.00						ARG 18		163.26	0.00	0.00
SER 19		86.93	0.00	0.00						VAL 19		11.98	0.00	0.00
LEU 20		75.12	0.00	0.00						SER 20		51.62	0.00	0.00
ARG 21		117.22	0.00	0.00						LEU 21		3.45	0.00	0.00
THR 22		3.01	0.00	0.00						THR 22		49.86	0.00	0.00
VAL 23		20.00	0.00	0.00						CYS 23		0.24	0.00	0.00
THR 24		5.05	0.00	0.00						ARG 24		134.86	0.00	0.00
PRO 25		99.31	0.00	0.00						ALA 25		6.28	0.00	0.00
ILE 26		36.50	0.00	0.00						SER 26		73.39	0.00	0.00
ARG 27		27.99	0.00	0.00						GLN 27		95.77	2.19 |	-0.02
MET 28		90.34	50.74 ||||||	0.79						ASP 28	HS	103.67	61.09 ||||||	-0.02
GLN 29		17.65	0.00	0.00						ILE 29		4.74	4.32 ||||||||||	0.06
GLY 30		26.21	20.93 ||||||||	0.27						GLY 30		24.47	23.98 ||||||||||	0.35
GLY 31		73.30	31.14 |||||	0.21						SER 31		59.55	44.32 ||||||||	-0.16
CYS 32		12.49	0.00	0.00						SER 32		24.03	1.23 |	-0.01
GLY 33		29.61	0.00	0.00						LEU 33		0.50	0.00	0.00
SER 34		0.00	0.00	0.00						ASN 34		14.73	0.00	0.00
CYS 35		11.83	0.00	0.00						TRP 35		0.58	0.00	0.00
TRP 36		6.42	0.00	0.00						LEU 36		21.22	0.00	0.00
ALA 37		0.00	0.00	0.00						GLN 37		6.09	0.00	0.00
PHE 38		7.49	0.00	0.00						GLN 38		52.22	0.00	0.00
SER 39		1.11	0.00	0.00						GLU 39		46.16	0.00	0.00
GLY 40		0.00	0.00	0.00						PRO 40		118.08	0.00	0.00
VAL 41		0.00	0.00	0.00						ASP 41		109.66	0.00	0.00
ALA 42		1.94	0.00	0.00						GLY 42		35.39	0.00	0.00
ALA 43		0.00	0.00	0.00						THR 43		83.07	0.00	0.00
THR 44		0.00	0.00	0.00						ILE 44		112.41	0.00	0.00
GLU 45		0.00	0.00	0.00						LYS 45		72.78	0.00	0.00
SER 46		0.17	0.00	0.00						ARG 46	H	117.98	46.81 ||||	-0.79
ALA 47		0.51	0.00	0.00						LEU 47		4.51	0.00	0.00
TYR 48		15.15	0.00	0.00						ILE 48		0.67	0.00	0.00
LEU 49		21.48	0.00	0.00						TYR 49		69.32	59.25 |||||||||	0.27
ALA 50		27.75	0.00	0.00						ALA 50		39.43	36.59 ||||||||||	0.44
TYR 51		112.07	0.00	0.00						THR 51		8.73	7.37 |||||||||	0.12
ARG 52		110.43	0.00	0.00						SER 52		67.87	34.03 ||||||	-0.08
ASN 53		100.58	0.00	0.00						SER 53		43.99	29.18 |||||||	-0.20
THR 54		61.99	0.00	0.00						LEU 54		47.50	4.30 |	-0.05
SER 55		60.10	0.00	0.00						ASP 55	HS	24.23	15.26 |||||||	-0.25
LEU 56		10.29	0.00	0.00						SER 56		117.47	63.09 ||||||	-0.20
ASP 57		69.91	0.00	0.00						GLY 57		86.06	0.00	0.00
LEU 58		1.10	0.00	0.00						VAL 58		24.25	0.00	0.00
SER 59		3.90	0.00	0.00						PRO 59		58.23	0.00	0.00
GLU 60		2.71	0.00	0.00						LYS 60		179.95	0.65 |	-0.02
GLN 61		0.00	0.00	0.00						ARG 61		24.90	0.00	0.00
GLU 62		0.00	0.00	0.00						PHE 62		6.47	0.00	0.00
LEU 63		0.00	0.00	0.00						SER 63		54.21	0.00	0.00
VAL 64		0.49	0.00	0.00						GLY 64		9.60	0.00	0.00
ASP 65		6.56	0.00	0.00						SER 65		50.74	0.50 |	0.01
CYS 66		25.53	0.00	0.00						ARG 66	H	119.44	85.80 ||||||||	-1.64
ALA 67		11.36	0.00	0.00						SER 67		75.60	0.00	0.00
SER 68		1.35	0.00	0.00						GLY 68		64.29	0.00	0.00
GLN 69		139.49	0.00	0.00						SER 69		60.37	0.00	0.00
HIS 70		70.00	0.00	0.00						ASP 70		35.73	0.00	0.00
GLY 71		0.00	0.00	0.00						TYR 71		1.73	0.00	0.00
CYS 72		28.39	0.00	0.00						SER 72		15.47	0.00	0.00
HIS 73		157.32	0.00	0.00						LEU 73		0.00	0.00	0.00
GLY 74		27.95	0.00	0.00						THR 74		19.76	0.00	0.00
ASP 75		31.05	0.00	0.00						ILE 75		0.33	0.00	0.00
THR 76		66.45	0.00	0.00						SER 76		35.72	0.00	0.00
ILE 77		0.80	0.00	0.00						SER 77		55.29	0.00	0.00
PRO 78		29.04	0.00	0.00						LEU 78		4.45	0.00	0.00
ARG 79		69.03	0.00	0.00						GLU 79		87.76	0.00	0.00
GLY 80		0.00	0.00	0.00						SER 80		70.88	0.00	0.00
ILE 81		0.00	0.00	0.00						GLU 81		90.13	0.00	0.00
GLU 82		47.06	0.00	0.00						ASP 82		0.00	0.00	0.00
TYR 83		17.66	0.00	0.00						PHE 83		83.74	0.00	0.00
ILE 84		0.25	0.00	0.00						VAL 84		4.18	0.00	0.00
GLN 85		38.10	0.00	0.00						ASP 85		33.41	0.00	0.00
GLN 86		133.60	0.00	0.00						TYR 86		0.29	0.00	0.00
ASN 87		70.02	0.00	0.00						TYR 87		54.17	0.00	0.00
GLY 88		2.68	0.00	0.00						CYS 88		0.00	0.00	0.00
VAL 89		0.00	0.00	0.00						LEU 89		31.22	0.00	0.00
VAL 90		0.17	0.00	0.00						GLN 90		0.00	0.00	0.00
GLU 91		18.21	0.00	0.00						TYR 91		77.63	9.93 ||	-0.05
GLU 92		58.23	0.61 |	-0.01						ALA 92		44.10	13.52 ||||	0.01
ARG 93		155.45	0.00	0.00						SER 93		49.16	3.32 |	-0.04
SER 94		33.52	0.00	0.00						SER 94		87.57	0.00	0.00
TYR 95		11.89	0.00	0.00						PRO 95		85.61	0.00	0.00
PRO 96		73.75	10.05 ||	0.16						TRP 96		148.91	0.00	0.00
TYR 97		58.24	31.97 ||||||	-0.03						THR 97		28.86	0.00	0.00
VAL 98	H	50.73	40.02 ||||||||	0.28						PHE 98		109.68	0.00	0.00
ALA 99		22.40	12.00 ||||||	0.09						GLY 99		5.02	0.00	0.00
ARG 100	HS	157.84	52.13 ||||	-0.83						GLY 100		78.20	0.00	0.00
GLU 101		68.38	0.00	0.00						GLY 101		6.01	0.00	0.00
GLN 102		29.07	0.00	0.00						THR 102		2.65	0.00	0.00
GLN 103		172.13	0.00	0.00						LYS 103		70.65	0.00	0.00
CYS 104		47.20	0.00	0.00						LEU 104		3.52	0.00	0.00
ARG 105		151.43	0.00	0.00						GLU 105		73.68	0.00	0.00
ARG 106		112.61	0.00	0.00						ILE 106		75.71	0.00	0.00
PRO 107		33.53	0.00	0.00						LYS 107		140.58	0.00	0.00
ASN 108		145.25	0.00	0.00
SER 109		32.95	0.00	0.00
GLN 110		119.06	0.00	0.00
HIS 111		82.78	0.00	0.00
TYR 112		38.99	0.00	0.00
GLY 113		24.60	0.00	0.00
ILE 114		20.27	0.00	0.00
SER 115		74.83	0.00	0.00
ASN 116		52.23	0.00	0.00
TYR 117		5.51	0.00	0.00
CYS 118		2.31	0.00	0.00
GLN 119		29.35	0.00	0.00
ILE 120		0.17	0.00	0.00
TYR 121		134.09	0.00	0.00
PRO 122		101.56	0.00	0.00
PRO 123		39.55	0.00	0.00
ASP 124		63.05	0.00	0.00
VAL 125		37.41	0.00	0.00
LYS 126		69.89	0.00	0.00
GLN 127		53.94	0.00	0.00
ILE 128		0.00	0.00	0.00
ARG 129		18.61	0.00	0.00
GLU 130		7.01	0.00	0.00
ALA 131		1.51	0.00	0.00
LEU 132		0.00	0.00	0.00
THR 133		38.33	0.00	0.00
GLN 134		60.62	0.00	0.00
THR 135		15.24	0.00	0.00
HIS 136		58.29	0.00	0.00
THR 137		0.67	0.00	0.00
ALA 138		0.33	0.00	0.00
ILE 139		0.17	0.00	0.00
ALA 140		0.00	0.00	0.00
VAL 141		0.00	0.00	0.00
ILE 142		28.18	0.00	0.00
ILE 143		3.68	0.00	0.00
GLY 144		0.12	0.00	0.00
ILE 145		1.34	0.00	0.00
LYS 146		67.55	0.00	0.00
ASP 147		40.48	0.00	0.00
LEU 148		71.93	2.68 |	0.04
ARG 149		115.45	13.03 ||	-0.22
ALA 150		33.67	0.00	0.00
PHE 151		0.31	0.00	0.00
GLN 152	H	87.51	79.41 ||||||||||	-0.52
HIS 153	S	140.71	31.37 |||	0.20
TYR 154		14.63	0.00	0.00
ASP 155		67.34	0.00	0.00
GLY 156		0.00	0.00	0.00
ARG 157		133.70	0.00	0.00
THR 158		83.67	0.00	0.00
ILE 159		34.47	0.00	0.00
ILE 160		17.60	0.00	0.00
GLN 161		67.89	0.00	0.00
HIS 162		120.06	0.00	0.00
ASP 163		21.46	0.00	0.00
ASN 164		135.18	0.00	0.00
GLY 165		19.92	0.00	0.00
TYR 166		189.81	0.00	0.00
GLN 167		90.36	0.00	0.00
PRO 168		62.03	0.00	0.00
ASN 169		49.33	0.00	0.00
TYR 170		129.26	0.00	0.00
HIS 171		13.40	0.00	0.00
ALA 172		3.40	0.00	0.00
VAL 173		2.18	0.00	0.00
ASN 174		2.83	0.00	0.00
ILE 175		0.00	0.00	0.00
VAL 176		0.00	0.00	0.00
GLY 177		0.00	0.00	0.00
TYR 178		2.18	0.00	0.00
GLY 179		1.01	0.00	0.00
SER 180		43.77	0.00	0.00
THR 181		65.78	0.00	0.00
GLN 182		179.62	0.00	0.00
GLY 183		66.07	0.00	0.00
VAL 184		45.59	0.00	0.00
ASP 185		34.01	0.00	0.00
TYR 186		24.11	0.00	0.00
TRP 187		0.00	0.00	0.00
ILE 188		6.70	0.00	0.00
VAL 189		1.51	0.00	0.00
ARG 190		7.86	0.00	0.00
ASN 191		0.83	0.00	0.00
SER 192		8.78	0.00	0.00
TRP 193		56.54	25.02 |||||	0.22
ASP 194		49.37	37.69 ||||||||	-0.05
THR 195		99.14	0.00	0.00
THR 196	H	119.34	70.39 ||||||	0.14
TRP 197		2.89	0.79 |||	0.01
GLY 198		15.09	0.00	0.00
ASP 199		21.66	0.00	0.00
SER 200		75.18	0.00	0.00
GLY 201		0.00	0.00	0.00
TYR 202		10.79	0.00	0.00
GLY 203		0.00	0.00	0.00
TYR 204		28.42	0.00	0.00
PHE 205		4.91	0.00	0.00
GLN 206		33.91	0.00	0.00
ALA 207		4.17	0.00	0.00
GLY 208		51.38	0.00	0.00
ASN 209		112.69	0.00	0.00
ASN 210		48.88	0.00	0.00
LEU 211		17.60	0.00	0.00
MET 212		14.25	0.00	0.00
MET 213		34.03	0.00	0.00
ILE 214		3.19	0.00	0.00
GLU 215		12.03	0.00	0.00
GLN 216		67.82	0.00	0.00
TYR 217		44.62	0.00	0.00
PRO 218		0.00	0.00	0.00
TYR 219		11.67	0.00	0.00
VAL 220		10.90	0.00	0.00
VAL 221		3.80	0.00	0.00
ILE 222		63.39	0.00	0.00
MET 223		42.43	0.00	0.00

## Sheet: Table S9
Table S9. PDBePISA output analyzing the interactions between chain A of 6A8 LCD and Der f 1 from the top ranked pose.
Der f 1											Light Chain (Chain A)
Residues name and number	H-bond (H)/ Salt Bridge (S)	Solvent-accessible surface area (ASA) (Å2)	Buried-surface area (BSA)* (Å2)	Solvation energy (ΔiG) (kcal/M)	*vertical bars gives an idea of the precentage of the are of that particular residue that is buried. Each bar is around 10% of the total ASA						Residues name and number	H-bond (H)/ Salt Bridge (S)	Solvent-accessible surface area (ASA) (Å2)	Buried-surface area (BSA)* (Å2)	Solvation energy (ΔiG) (kcal/M)	*vertical bars gives an idea of the precentage of the are of that particular residue that is buried. Each bar is around 10% of the total ASA
THR 1		98.58	0.00	0.00							MET 1		143.26	64.06 |||||	0.62
SER 2		21.92	0.00	0.00							GLN 2		103.89	1.02 |	-0.01
ALA 3		47.80	0.00	0.00							ILE 3		0.80	0.00	0.00
CYS 4		16.22	0.00	0.00							VAL 4		88.87	0.00	0.00
ARG 5		202.43	0.00	0.00							LEU 5		9.90	0.00	0.00
ILE 6		43.62	0.00	0.00							THR 6		79.94	0.00	0.00
ASN 7		105.34	0.00	0.00							GLN 7		19.66	0.00	0.00
SER 8		101.10	0.00	0.00							SER 8		48.24	0.00	0.00
VAL 9		56.66	0.00	0.00							PRO 9		54.90	0.00	0.00
ASN 10		127.63	0.00	0.00							SER 10		89.12	0.00	0.00
VAL 11		32.07	0.00	0.00							SER 11		54.77	0.00	0.00
PRO 12		60.90	0.00	0.00							LEU 12		33.88	0.00	0.00
SER 13		60.75	0.00	0.00							SER 13		44.70	0.00	0.00
GLU 14		102.19	0.00	0.00							ALA 14		3.19	0.00	0.00
LEU 15		13.28	0.00	0.00							SER 15		38.75	0.00	0.00
ASP 16		25.76	0.00	0.00							LEU 16		108.06	0.00	0.00
LEU 17		0.00	0.00	0.00							GLY 17		49.31	0.00	0.00
ARG 18		63.71	0.00	0.00							GLU 18		74.49	0.00	0.00
SER 19		87.37	0.00	0.00							ARG 19		167.65	0.00	0.00
LEU 20		70.49	0.00	0.00							VAL 20		12.54	0.00	0.00
ARG 21		132.44	0.00	0.00							SER 21		60.60	0.00	0.00
THR 22		5.51	0.00	0.00							LEU 22		1.11	0.00	0.00
VAL 23		16.94	0.00	0.00							THR 23		49.94	0.00	0.00
THR 24		4.74	0.00	0.00							CYS 24		0.00	0.00	0.00
PRO 25		92.74	0.00	0.00							ARG 25		136.77	0.00	0.00
ILE 26		19.32	0.00	0.00							ALA 26		5.87	0.00	0.00
ARG 27		30.04	0.00	0.00							SER 27		68.07	0.00	0.00
MET 28		88.34	0.00	0.00							GLN 28		64.51	0.00	0.00
GLN 29		11.30	0.00	0.00							ASP 29		91.51	0.00	0.00
GLY 30		39.53	0.00	0.00							ILE 30		6.24	0.00	0.00
GLY 31		85.30	0.00	0.00							GLY 31		26.11	0.00	0.00
CYS 32		2.43	0.00	0.00							SER 32		63.12	0.00	0.00
GLY 33		30.95	0.00	0.00							SER 33	H	31.30	14.75 |||||	-0.16
SER 34		0.00	0.00	0.00							LEU 34		0.00	0.00	0.00
CYS 35		8.93	0.00	0.00							ASN 35		10.63	0.28 |	-0.00
TRP 36		11.95	0.00	0.00							TRP 36		0.43	0.00	0.00
ALA 37		0.00	0.00	0.00							LEU 37		17.60	0.00	0.00
PHE 38		7.53	0.00	0.00							GLN 38		8.32	0.00	0.00
SER 39		1.21	0.00	0.00							GLN 39		47.01	0.00	0.00
GLY 40		0.50	0.00	0.00							GLU 40		43.43	0.00	0.00
VAL 41		0.00	0.00	0.00							PRO 41		121.57	0.00	0.00
ALA 42		3.54	0.00	0.00							ASP 42		114.25	0.00	0.00
ALA 43		0.00	0.00	0.00							GLY 43		39.49	0.00	0.00
THR 44		0.00	0.00	0.00							THR 44		69.76	0.00	0.00
GLU 45		0.00	0.00	0.00							ILE 45		103.33	0.00	0.00
SER 46		0.16	0.00	0.00							LYS 46		81.00	0.00	0.00
ALA 47		0.17	0.00	0.00							ARG 47	H	101.88	15.47 ||	-0.39
TYR 48		13.33	0.00	0.00							LEU 48		2.54	0.00	0.00
LEU 49		21.39	0.00	0.00							ILE 49		0.00	0.00	0.00
ALA 50		31.68	0.00	0.00							TYR 50		76.31	8.75 ||	0.14
TYR 51		110.32	0.00	0.00							ALA 51		42.68	8.54 ||	0.14
ARG 52		103.45	0.00	0.00							THR 52		8.81	0.00	0.00
ASN 53		113.79	0.00	0.00							SER 53		62.13	0.00	0.00
THR 54		52.17	0.00	0.00							SER 54		38.13	0.00	0.00
SER 55		64.50	0.00	0.00							LEU 55		41.87	0.00	0.00
LEU 56		16.76	0.00	0.00							ASP 56		29.85	0.00	0.00
ASP 57		62.88	0.00	0.00							SER 57		118.42	0.00	0.00
LEU 58		0.97	0.00	0.00							GLY 58		83.23	0.00	0.00
SER 59		3.36	0.00	0.00							VAL 59		21.24	0.00	0.00
GLU 60		3.32	0.00	0.00							PRO 60		58.17	0.00	0.00
GLN 61		0.00	0.00	0.00							LYS 61		169.57	0.00	0.00
GLU 62		0.00	0.00	0.00							ARG 62		27.72	0.00	0.00
LEU 63		0.00	0.00	0.00							PHE 63		5.10	0.00	0.00
VAL 64		0.00	0.00	0.00							SER 64		46.02	0.00	0.00
ASP 65		13.07	0.00	0.00							GLY 65		11.51	0.00	0.00
CYS 66		23.79	0.00	0.00							SER 66		45.91	0.00	0.00
ALA 67		11.11	0.00	0.00							ARG 67		97.21	0.00	0.00
SER 68		7.78	0.00	0.00							SER 68		79.96	0.00	0.00
GLN 69		120.21	0.00	0.00							GLY 69		53.87	0.00	0.00
HIS 70		64.67	0.00	0.00							SER 70		46.17	0.00	0.00
GLY 71		0.00	0.00	0.00							ASP 71		28.47	0.00	0.00
CYS 72		29.21	0.00	0.00							TYR 72		0.34	0.00	0.00
HIS 73		156.04	0.00	0.00							SER 73		22.75	0.00	0.00
GLY 74		19.25	0.00	0.00							LEU 74		0.37	0.00	0.00
ASP 75		34.75	0.00	0.00							THR 75		33.68	0.00	0.00
THR 76		55.68	0.00	0.00							ILE 76		0.79	0.00	0.00
ILE 77		1.52	0.00	0.00							SER 77		27.84	0.00	0.00
PRO 78		32.30	0.00	0.00							SER 78		48.51	0.00	0.00
ARG 79		98.60	0.00	0.00							LEU 79		2.58	0.00	0.00
GLY 80		0.50	0.00	0.00							GLU 80		87.90	0.00	0.00
ILE 81		0.00	0.00	0.00							SER 81		78.77	0.00	0.00
GLU 82		47.71	0.00	0.00							GLU 82		103.74	0.00	0.00
TYR 83		16.81	0.00	0.00							ASP 83		0.00	0.00	0.00
ILE 84		0.12	0.00	0.00							PHE 84		22.01	0.00	0.00
GLN 85		39.98	0.00	0.00							VAL 85		13.37	0.00	0.00
GLN 86		139.97	0.00	0.00							ASP 86		38.05	0.00	0.00
ASN 87		83.19	0.00	0.00							TYR 87		0.00	0.00	0.00
GLY 88		0.50	0.00	0.00							TYR 88		57.23	0.00	0.00
VAL 89		0.00	0.00	0.00							CYS 89		0.00	0.00	0.00
VAL 90		0.00	0.00	0.00							LEU 90		13.31	0.00	0.00
GLU 91		26.44	0.00	0.00							GLN 91		0.00	0.00	0.00
GLU 92		59.93	0.00	0.00							TYR 92	H	61.41	48.21 ||||||||	0.31
ARG 93		150.87	0.00	0.00							ALA 93		48.99	21.58 |||||	0.00
SER 94		24.11	0.00	0.00							SER 94		16.64	15.64 ||||||||||	0.09
TYR 95		0.00	0.00	0.00							SER 95	H	90.44	67.36 ||||||||	0.18
PRO 96		54.97	0.00	0.00							PRO 96		72.89	21.55 |||	0.34
TYR 97		52.96	0.00	0.00							TRP 97		151.58	44.03 |||	0.26
VAL 98		62.02	0.00	0.00							THR 98		25.61	0.00	0.00
ALA 99		35.32	0.00	0.00							PHE 99		104.33	0.00	0.00
ARG 100		139.26	0.00	0.00							GLY 100		9.19	0.00	0.00
GLU 101		46.96	0.00	0.00							GLY 101		71.59	0.00	0.00
GLN 102		31.00	0.00	0.00							GLY 102		10.51	0.00	0.00
GLN 103		168.58	0.00	0.00							THR 103		0.17	0.00	0.00
CYS 104		46.44	0.00	0.00							LYS 104		66.67	0.00	0.00
ARG 105		79.64	0.00	0.00							LEU 105		0.49	0.00	0.00
ARG 106		138.46	0.00	0.00							GLU 106		6.14	0.00	0.00
PRO 107		0.95	0.00	0.00							ILE 107		45.77	0.00	0.00
ASN 108		130.88	0.00	0.00							LYS 108		86.61	0.00	0.00
SER 109		36.74	0.00	0.00							ARG 109		71.18	0.00	0.00
GLN 110		121.30	0.00	0.00							ALA 110		76.85	0.00	0.00
HIS 111		79.64	0.00	0.00							ASP 111		55.31	0.00	0.00
TYR 112		27.60	0.00	0.00							ALA 112		13.72	0.00	0.00
GLY 113		25.73	0.00	0.00							ALA 113		52.25	0.00	0.00
ILE 114		16.20	0.00	0.00							PRO 114		7.02	0.00	0.00
SER 115		61.03	0.00	0.00							THR 115		89.48	0.00	0.00
ASN 116		56.01	0.00	0.00							VAL 116		18.39	0.00	0.00
TYR 117		1.38	0.00	0.00							SER 117		31.73	0.00	0.00
CYS 118		5.47	0.00	0.00							ILE 118		24.51	0.00	0.00
GLN 119		35.84	0.00	0.00							PHE 119		86.58	0.00	0.00
ILE 120		0.00	0.00	0.00							PRO 120		80.58	0.00	0.00
TYR 121		136.55	0.00	0.00							PRO 121		19.51	0.00	0.00
PRO 122		99.89	0.00	0.00							SER 122		43.25	0.00	0.00
PRO 123		43.98	0.00	0.00							SER 123		88.97	0.00	0.00
ASP 124		58.64	0.00	0.00							GLU 124		123.38	0.00	0.00
VAL 125		39.03	0.00	0.00							GLN 125		75.10	0.00	0.00
LYS 126		69.59	0.00	0.00							LEU 126		36.07	0.00	0.00
GLN 127		47.13	0.00	0.00							THR 127		93.99	0.00	0.00
ILE 128		0.00	0.00	0.00							SER 128		75.21	0.00	0.00
ARG 129		21.91	0.00	0.00							GLY 129		77.64	0.00	0.00
GLU 130		3.53	0.00	0.00							GLY 130		30.97	0.00	0.00
ALA 131		1.01	0.00	0.00							ALA 131		0.29	0.00	0.00
LEU 132		0.00	0.00	0.00							SER 132		21.12	0.00	0.00
THR 133		32.51	0.00	0.00							VAL 133		0.00	0.00	0.00
GLN 134		60.22	0.00	0.00							VAL 134		35.10	0.00	0.00
THR 135		15.00	0.00	0.00							CYS 135		0.17	0.00	0.00
HIS 136		57.70	0.00	0.00							PHE 136		79.71	0.00	0.00
THR 137		1.34	0.00	0.00							LEU 137		1.08	0.00	0.00
ALA 138		0.25	0.00	0.00							ASN 138		40.93	0.00	0.00
ILE 139		0.67	0.00	0.00							ASN 139		72.39	0.00	0.00
ALA 140		0.00	0.00	0.00							PHE 140		0.00	0.00	0.00
VAL 141		0.00	0.00	0.00							TYR 141		6.87	0.00	0.00
ILE 142		35.86	0.00	0.00							PRO 142		24.58	0.00	0.00
ILE 143		0.16	0.00	0.00							LYS 143		49.37	0.00	0.00
GLY 144		1.35	0.00	0.00							ASP 144		85.46	0.00	0.00
ILE 145		0.00	0.00	0.00							ILE 145		19.78	0.00	0.00
LYS 146	H	86.53	56.00 |||||||	-0.54							ASN 146		67.55	0.00	0.00
ASP 147		7.65	0.00	0.00							VAL 147		12.68	0.00	0.00
LEU 148		57.15	0.00	0.00							LYS 148		77.93	0.00	0.00
ARG 149		137.69	0.00	0.00							TRP 149		1.63	0.00	0.00
ALA 150		11.34	0.00	0.00							LYS 150		44.13	0.00	0.00
PHE 151		0.00	0.00	0.00							ILE 151		12.52	0.00	0.00
GLN 152		106.14	0.00	0.00							ASP 152		63.27	0.00	0.00
HIS 153		138.12	0.00	0.00							GLY 153		60.63	0.00	0.00
TYR 154		18.16	0.00	0.00							SER 154		64.56	0.00	0.00
ASP 155		73.71	0.00	0.00							GLU 155		67.36	0.00	0.00
GLY 156		0.00	0.00	0.00							ARG 156		54.32	0.00	0.00
ARG 157		139.61	0.00	0.00							GLN 157		144.30	0.00	0.00
THR 158		82.73	0.00	0.00							ASN 158		104.99	0.00	0.00
ILE 159		26.29	0.00	0.00							GLY 159		32.82	0.00	0.00
ILE 160		6.85	0.00	0.00							VAL 160		42.26	0.00	0.00
GLN 161		68.32	0.00	0.00							LEU 161		115.82	0.00	0.00
HIS 162		100.84	0.00	0.00							ASN 162		58.51	0.00	0.00
ASP 163		48.61	0.00	0.00							SER 163		51.40	0.00	0.00
ASN 164		87.83	0.00	0.00							TRP 164		119.06	0.00	0.00
GLY 165		36.20	0.00	0.00							THR 165		71.54	0.00	0.00
TYR 166	H	181.96	98.99 ||||||	0.30							ASP 166		94.83	0.00	0.00
GLN 167		96.27	11.05 ||	0.18							GLN 167		24.62	0.00	0.00
PRO 168		39.62	25.97 |||||||	0.41							ASP 168		40.04	0.00	0.00
ASN 169		42.72	0.00	0.00							SER 169		106.20	0.00	0.00
TYR 170	H	123.43	30.92 |||	-0.17							LYS 170		172.66	0.00	0.00
HIS 171		36.65	0.00	0.00							ASP 171		49.71	0.00	0.00
ALA 172		3.25	0.00	0.00							SER 172		18.66	0.00	0.00
VAL 173		2.34	0.00	0.00							THR 173		1.46	0.00	0.00
ASN 174		3.80	0.00	0.00							TYR 174		10.37	0.00	0.00
ILE 175		0.00	0.00	0.00							SER 175		28.34	0.00	0.00
VAL 176		0.00	0.00	0.00							MET 176		4.65	0.00	0.00
GLY 177		0.00	0.00	0.00							SER 177		30.94	0.00	0.00
TYR 178		2.13	0.00	0.00							SER 178		0.00	0.00	0.00
GLY 179		1.17	0.00	0.00							THR 179		34.53	0.00	0.00
SER 180		61.54	0.00	0.00							LEU 180		0.00	0.00	0.00
THR 181		55.80	0.00	0.00							THR 181		58.38	0.00	0.00
GLN 182		174.42	0.00	0.00							LEU 182		8.54	0.00	0.00
GLY 183		82.20	0.00	0.00							THR 183		72.89	0.00	0.00
VAL 184		34.80	0.00	0.00							LYS 184		81.00	0.00	0.00
ASP 185		37.78	0.00	0.00							ASP 185		66.71	0.00	0.00
TYR 186		32.41	0.00	0.00							GLU 186		24.19	0.00	0.00
TRP 187		0.00	0.00	0.00							TYR 187		8.85	0.00	0.00
ILE 188		5.68	0.00	0.00							GLU 188		82.43	0.00	0.00
VAL 189		0.00	0.00	0.00							ARG 189		152.38	0.00	0.00
ARG 190		7.54	0.00	0.00							HIS 190		70.25	0.00	0.00
ASN 191		1.31	0.00	0.00							ASN 191		52.84	0.00	0.00
SER 192		6.88	0.00	0.00							SER 192		36.48	0.00	0.00
TRP 193		49.47	0.00	0.00							TYR 193		0.12	0.00	0.00
ASP 194		43.82	0.00	0.00							THR 194		24.92	0.00	0.00
THR 195		80.35	0.00	0.00							CYS 195		1.70	0.00	0.00
THR 196		118.13	0.00	0.00							GLU 196		27.22	0.00	0.00
TRP 197		6.48	0.00	0.00							ALA 197		1.16	0.00	0.00
GLY 198		15.93	0.00	0.00							THR 198		75.82	0.00	0.00
ASP 199		21.16	0.00	0.00							HIS 199		9.32	0.00	0.00
SER 200		61.26	0.00	0.00							LYS 200		137.60	0.00	0.00
GLY 201		0.00	0.00	0.00							THR 201		59.15	0.00	0.00
TYR 202		12.06	0.00	0.00							SER 202		36.62	0.00	0.00
GLY 203		0.00	0.00	0.00							THR 203		151.04	0.00	0.00
TYR 204		27.34	0.00	0.00							SER 204		67.63	0.00	0.00
PHE 205		0.00	0.00	0.00							PRO 205		78.14	0.00	0.00
GLN 206		36.50	0.00	0.00							ILE 206		33.46	0.00	0.00
ALA 207		8.70	0.00	0.00							VAL 207		84.82	0.00	0.00
GLY 208		53.71	0.00	0.00							LYS 208		80.21	0.00	0.00
ASN 209		91.44	16.38 ||	-0.07							SER 209		60.22	0.00	0.00
ASN 210		60.32	47.20 ||||||||	0.08							PHE 210		37.27	0.00	0.00
LEU 211		10.38	0.00	0.00							ASN 211		90.68	0.00	0.00
MET 212		11.50	0.00	0.00							ARG 212		132.66	0.00	0.00
MET 213		45.73	39.40 |||||||||	0.80
ILE 214		0.00	0.00	0.00
GLU 215		12.67	0.00	0.00
GLN 216		64.02	46.33 ||||||||	0.09
TYR 217		65.02	15.51 |||	-0.04
PRO 218		0.00	0.00	0.00
TYR 219		12.96	0.00	0.00
VAL 220		8.04	0.00	0.00
VAL 221		3.48	0.00	0.00
ILE 222		72.63	0.00	0.00
MET 223		38.48	0.00	0.00

## Sheet: Table S10
Table S10. PDBePISA output analyzing the interactions between chain B of 6A8 LCD and Der f 1 from the top ranked pose.
Der f 1										Light Chain (Chain B)
Residues name and number	H-bond (H)/ Salt Bridge (S)	Solvent-accessible surface area (ASA) (Å2)	Buried-surface area (BSA)* (Å2)	Solvation energy (ΔiG) (kcal/M)	*vertical bars gives an idea of the precentage of the are of that particular residue that is buried. Each bar is around 10% of the total ASA					Residues name and number	H-bond (H)/ Salt Bridge (S)	Solvent-accessible surface area (ASA) (Å2)	Buried-surface area (BSA)* (Å2)	Solvation energy (ΔiG) (kcal/M)	*vertical bars gives an idea of the precentage of the are of that particular residue that is buried. Each bar is around 10% of the total ASA
THR 1	H	98.58	22.34 |||	-0.17						MET 1		214.74	0.00	0.00
SER 2		21.92	0.00	0.00						GLN 2		116.02	0.00	0.00
ALA 3		47.80	0.00	0.00						ILE 3		8.19	0.00	0.00
CYS 4		16.22	0.00	0.00						VAL 4		90.26	0.00	0.00
ARG 5		202.43	0.00	0.00						LEU 5		8.31	0.00	0.00
ILE 6		43.62	0.00	0.00						THR 6		79.61	0.00	0.00
ASN 7		105.34	0.00	0.00						GLN 7		20.48	0.00	0.00
SER 8		101.10	0.00	0.00						SER 8		49.48	0.00	0.00
VAL 9		56.66	0.00	0.00						PRO 9		53.32	0.00	0.00
ASN 10		127.63	0.00	0.00						SER 10		81.95	0.00	0.00
VAL 11		32.07	0.00	0.00						SER 11		76.84	0.00	0.00
PRO 12		60.90	0.00	0.00						LEU 12		30.02	0.00	0.00
SER 13		60.75	0.00	0.00						SER 13		49.58	0.00	0.00
GLU 14		102.19	0.00	0.00						ALA 14		2.33	0.00	0.00
LEU 15		13.28	0.00	0.00						SER 15		39.65	0.00	0.00
ASP 16		25.76	0.00	0.00						LEU 16		117.36	0.00	0.00
LEU 17		0.00	0.00	0.00						GLY 17		48.62	0.00	0.00
ARG 18		63.71	0.00	0.00						GLU 18		71.40	0.00	0.00
SER 19		87.37	0.00	0.00						ARG 19		145.11	0.00	0.00
LEU 20		70.49	0.00	0.00						VAL 20		12.10	0.00	0.00
ARG 21		132.44	0.00	0.00						SER 21		37.56	0.00	0.00
THR 22		5.51	0.00	0.00						LEU 22		0.00	0.00	0.00
VAL 23		16.94	0.00	0.00						THR 23		41.63	0.00	0.00
THR 24		4.74	0.00	0.00						CYS 24		0.00	0.00	0.00
PRO 25		92.74	0.00	0.00						ARG 25		135.06	0.00	0.00
ILE 26		19.32	0.00	0.00						ALA 26		6.83	0.00	0.00
ARG 27		30.04	0.00	0.00						SER 27		67.74	0.00	0.00
MET 28		88.34	0.00	0.00						GLN 28		77.14	0.00	0.00
GLN 29		11.30	0.00	0.00						ASP 29		97.66	0.00	0.00
GLY 30		39.53	0.00	0.00						ILE 30		5.21	0.00	0.00
GLY 31		85.30	0.00	0.00						GLY 31		30.97	0.00	0.00
CYS 32		2.43	0.00	0.00						SER 32		65.43	8.20 ||	0.13
GLY 33		30.95	0.00	0.00						SER 33		30.08	11.28 ||||	-0.09
SER 34		0.00	0.00	0.00						LEU 34		0.00	0.00	0.00
CYS 35		8.93	0.00	0.00						ASN 35		11.50	0.00	0.00
TRP 36		11.95	0.00	0.00						TRP 36		0.44	0.00	0.00
ALA 37		0.00	0.00	0.00						LEU 37		18.26	0.00	0.00
PHE 38		7.53	0.00	0.00						GLN 38		15.69	0.00	0.00
SER 39		1.21	0.00	0.00						GLN 39		47.71	0.00	0.00
GLY 40		0.50	0.00	0.00						GLU 40		61.23	0.00	0.00
VAL 41		0.00	0.00	0.00						PRO 41		128.14	0.00	0.00
ALA 42		3.54	0.00	0.00						ASP 42		95.00	0.00	0.00
ALA 43		0.00	0.00	0.00						GLY 43		42.77	0.00	0.00
THR 44		0.00	0.00	0.00						THR 44		63.28	0.00	0.00
GLU 45		0.00	0.00	0.00						ILE 45		104.24	0.00	0.00
SER 46		0.16	0.00	0.00						LYS 46		73.57	0.00	0.00
ALA 47		0.17	0.00	0.00						ARG 47	H	100.35	23.61 |||	-0.79
TYR 48		13.33	0.00	0.00						LEU 48		7.45	0.00	0.00
LEU 49		21.39	0.00	0.00						ILE 49		0.00	0.00	0.00
ALA 50		31.68	0.00	0.00						TYR 50		67.15	61.17 ||||||||||	0.29
TYR 51		110.32	0.00	0.00						ALA 51		43.14	28.45 |||||||	0.46
ARG 52		103.45	0.00	0.00						THR 52		10.49	8.19 ||||||||	0.13
ASN 53		113.79	0.00	0.00						SER 53		63.66	58.02 ||||||||||	0.12
THR 54		52.17	0.00	0.00						SER 54		42.90	32.60 ||||||||	0.06
SER 55		64.50	0.00	0.00						LEU 55		64.59	34.63 ||||||	0.20
LEU 56		16.76	0.00	0.00						ASP 56	H	36.13	10.06 |||	-0.16
ASP 57		62.88	0.00	0.00						SER 57	H	120.23	86.60 ||||||||	0.10
LEU 58		0.97	0.00	0.00						GLY 58		83.15	15.21 ||	0.09
SER 59		3.36	0.00	0.00						VAL 59		24.70	0.00	0.00
GLU 60		3.32	0.00	0.00						PRO 60		57.72	0.00	0.00
GLN 61		0.00	0.00	0.00						LYS 61	HS	194.70	86.18 |||||	-1.12
GLU 62		0.00	0.00	0.00						ARG 62		27.48	0.00	0.00
LEU 63		0.00	0.00	0.00						PHE 63		4.45	0.00	0.00
VAL 64		0.00	0.00	0.00						SER 64		44.00	18.59 |||||	0.30
ASP 65		13.07	0.00	0.00						GLY 65		10.41	8.96 |||||||||	-0.10
CYS 66		23.79	0.00	0.00						SER 66	H	52.54	41.39 ||||||||	0.17
ALA 67		11.11	0.00	0.00						ARG 67		92.91	55.28 ||||||	0.03
SER 68		7.78	0.00	0.00						SER 68		80.48	8.01 |	0.00
GLN 69	H	120.21	19.11 ||	-0.23						GLY 69		55.04	14.23 |||	-0.05
HIS 70		64.67	48.16 ||||||||	0.88						SER 70		46.55	0.00	0.00
GLY 71		0.00	0.00	0.00						ASP 71		29.11	0.00	0.00
CYS 72		29.21	0.00	0.00						TYR 72		0.53	0.00	0.00
HIS 73		156.04	84.07 ||||||	-0.27						SER 73		19.08	0.00	0.00
GLY 74		19.25	10.15 ||||||	0.14						LEU 74		0.00	0.00	0.00
ASP 75		34.75	29.82 |||||||||	-0.05						THR 75		22.68	0.00	0.00
THR 76		55.68	50.89 ||||||||||	0.81						ILE 76		0.00	0.00	0.00
ILE 77		1.52	0.00	0.00						SER 77		52.36	0.00	0.00
PRO 78		32.30	13.05 |||||	0.21						SER 78		54.97	0.00	0.00
ARG 79		98.60	23.89 |||	-0.40						LEU 79		3.44	0.00	0.00
GLY 80		0.50	0.00	0.00						GLU 80		88.92	0.00	0.00
ILE 81		0.00	0.00	0.00						SER 81		83.09	0.00	0.00
GLU 82	S	47.71	17.84 ||||	-0.22						GLU 82		100.32	0.00	0.00
TYR 83		16.81	0.00	0.00						ASP 83		0.00	0.00	0.00
ILE 84		0.12	0.00	0.00						PHE 84		31.80	0.00	0.00
GLN 85		39.98	0.00	0.00						VAL 85		9.97	0.00	0.00
GLN 86		139.97	0.00	0.00						ASP 86		38.55	0.00	0.00
ASN 87		83.19	0.00	0.00						TYR 87		0.00	0.00	0.00
GLY 88		0.50	0.00	0.00						TYR 88		59.41	0.00	0.00
VAL 89		0.00	0.00	0.00						CYS 89		0.00	0.00	0.00
VAL 90		0.00	0.00	0.00						LEU 90		16.07	0.00	0.00
GLU 91		26.44	0.00	0.00						GLN 91		0.00	0.00	0.00
GLU 92		59.93	0.00	0.00						TYR 92		62.98	50.85 |||||||||	0.34
ARG 93		150.87	0.00	0.00						ALA 93		45.98	4.33 |	0.04
SER 94		24.11	0.00	0.00						SER 94		47.49	0.00	0.00
TYR 95		0.00	0.00	0.00						SER 95		109.41	9.51 |	-0.11
PRO 96		54.97	0.00	0.00						PRO 96		63.07	0.00	0.00
TYR 97		52.96	0.00	0.00						TRP 97		153.67	49.02 ||||	0.54
VAL 98		62.02	0.00	0.00						THR 98		25.60	0.00	0.00
ALA 99		35.32	0.00	0.00						PHE 99		109.30	0.00	0.00
ARG 100		139.26	0.00	0.00						GLY 100		6.39	0.00	0.00
GLU 101		46.96	0.00	0.00						GLY 101		78.49	0.00	0.00
GLN 102		31.00	0.00	0.00						GLY 102		9.37	0.00	0.00
GLN 103		168.58	0.00	0.00						THR 103		0.90	0.00	0.00
CYS 104		46.44	0.00	0.00						LYS 104		79.52	0.00	0.00
ARG 105		79.64	0.00	0.00						LEU 105		3.44	0.00	0.00
ARG 106		138.46	0.00	0.00						GLU 106		19.32	0.00	0.00
PRO 107		0.95	0.00	0.00						ILE 107		63.13	0.00	0.00
ASN 108		130.88	0.00	0.00						LYS 108		94.65	0.00	0.00
SER 109		36.74	0.00	0.00						ARG 109		73.74	0.00	0.00
GLN 110		121.30	0.00	0.00						ALA 110		76.98	0.00	0.00
HIS 111		79.64	0.00	0.00						ASP 111		58.70	0.00	0.00
TYR 112		27.60	0.00	0.00						ALA 112		17.24	0.00	0.00
GLY 113		25.73	0.00	0.00						ALA 113		48.41	0.00	0.00
ILE 114		16.20	0.00	0.00						PRO 114		6.91	0.00	0.00
SER 115		61.03	0.00	0.00						THR 115		88.84	0.00	0.00
ASN 116		56.01	0.00	0.00						VAL 116		9.60	0.00	0.00
TYR 117		1.38	0.61 |||||	-0.01						SER 117		37.09	0.00	0.00
CYS 118		5.47	0.00	0.00						ILE 118		27.64	0.00	0.00
GLN 119	H	35.84	13.23 ||||	-0.19						PHE 119		102.05	0.00	0.00
ILE 120		0.00	0.00	0.00						PRO 120		75.28	0.00	0.00
TYR 121		136.55	34.68 |||	0.22						PRO 121		16.72	0.00	0.00
PRO 122		99.89	0.00	0.00						SER 122		50.83	0.00	0.00
PRO 123		43.98	0.50 |	0.01						SER 123		91.17	0.00	0.00
ASP 124		58.64	0.00	0.00						GLU 124		132.39	0.00	0.00
VAL 125		39.03	0.00	0.00						GLN 125		60.01	0.00	0.00
LYS 126		69.59	0.00	0.00						LEU 126		32.90	0.00	0.00
GLN 127		47.13	0.00	0.00						THR 127		115.02	0.00	0.00
ILE 128		0.00	0.00	0.00						SER 128		70.52	0.00	0.00
ARG 129		21.91	0.00	0.00						GLY 129		52.26	0.00	0.00
GLU 130		3.53	0.00	0.00						GLY 130		32.39	0.00	0.00
ALA 131		1.01	0.00	0.00						ALA 131		0.00	0.00	0.00
LEU 132		0.00	0.00	0.00						SER 132		22.27	0.00	0.00
THR 133		32.51	0.00	0.00						VAL 133		0.00	0.00	0.00
GLN 134		60.22	0.00	0.00						VAL 134		36.66	0.00	0.00
THR 135		15.00	0.00	0.00						CYS 135		0.99	0.00	0.00
HIS 136		57.70	0.00	0.00						PHE 136		77.82	0.00	0.00
THR 137		1.34	0.00	0.00						LEU 137		0.45	0.00	0.00
ALA 138		0.25	0.00	0.00						ASN 138		50.83	0.00	0.00
ILE 139		0.67	0.00	0.00						ASN 139		70.70	0.00	0.00
ALA 140		0.00	0.00	0.00						PHE 140		0.00	0.00	0.00
VAL 141		0.00	0.00	0.00						TYR 141		3.40	0.00	0.00
ILE 142		35.86	30.69 |||||||||	0.49						PRO 142		27.33	0.00	0.00
ILE 143		0.16	0.00	0.00						LYS 143		69.57	0.00	0.00
GLY 144		1.35	0.00	0.00						ASP 144		105.39	0.00	0.00
ILE 145		0.00	0.00	0.00						ILE 145		28.21	0.00	0.00
LYS 146		86.53	0.00	0.00						ASN 146		78.09	0.00	0.00
ASP 147		7.65	0.00	0.00						VAL 147		19.43	0.00	0.00
LEU 148		57.15	0.00	0.00						LYS 148		83.28	0.00	0.00
ARG 149		137.69	0.00	0.00						TRP 149		3.44	0.00	0.00
ALA 150		11.34	0.00	0.00						LYS 150		47.86	0.00	0.00
PHE 151		0.00	0.00	0.00						ILE 151		11.54	0.00	0.00
GLN 152		106.14	0.00	0.00						ASP 152		69.28	0.00	0.00
HIS 153		138.12	0.00	0.00						GLY 153		58.39	0.00	0.00
TYR 154		18.16	0.00	0.00						SER 154		62.51	0.00	0.00
ASP 155		73.71	0.00	0.00						GLU 155		67.02	0.00	0.00
GLY 156		0.00	0.00	0.00						ARG 156		111.35	0.00	0.00
ARG 157		139.61	0.00	0.00						GLN 157		109.33	0.00	0.00
THR 158		82.73	0.00	0.00						ASN 158		127.96	0.00	0.00
ILE 159		26.29	0.00	0.00						GLY 159		28.30	0.00	0.00
ILE 160		6.85	0.00	0.00						VAL 160		48.34	0.00	0.00
GLN 161		68.32	0.00	0.00						LEU 161		115.14	0.00	0.00
HIS 162		100.84	0.00	0.00						ASN 162		59.18	0.00	0.00
ASP 163		48.61	0.00	0.00						SER 163		54.50	0.00	0.00
ASN 164		87.83	0.00	0.00						TRP 164		109.67	0.00	0.00
GLY 165		36.20	0.00	0.00						THR 165		68.92	0.00	0.00
TYR 166		181.96	49.09 |||	0.37						ASP 166		96.90	0.00	0.00
GLN 167		96.27	56.02 ||||||	0.78						GLN 167		34.64	0.00	0.00
PRO 168		39.62	13.65 ||||	0.08						ASP 168		38.79	0.00	0.00
ASN 169		42.72	9.84 |||	-0.07						SER 169		105.39	0.00	0.00
TYR 170	H	123.43	92.51 ||||||||	0.70						LYS 170		174.79	0.00	0.00
HIS 171		36.65	0.00	0.00						ASP 171		45.14	0.00	0.00
ALA 172		3.25	0.00	0.00						SER 172		17.69	0.00	0.00
VAL 173		2.34	0.00	0.00						THR 173		1.05	0.00	0.00
ASN 174		3.80	0.00	0.00						TYR 174		6.73	0.00	0.00
ILE 175		0.00	0.00	0.00						SER 175		27.78	0.00	0.00
VAL 176		0.00	0.00	0.00						MET 176		4.59	0.00	0.00
GLY 177		0.00	0.00	0.00						SER 177		32.15	0.00	0.00
TYR 178		2.13	0.00	0.00						SER 178		0.00	0.00	0.00
GLY 179		1.17	0.00	0.00						THR 179		28.79	0.00	0.00
SER 180		61.54	0.00	0.00						LEU 180		0.17	0.00	0.00
THR 181		55.80	0.00	0.00						THR 181		63.89	0.00	0.00
GLN 182		174.42	0.00	0.00						LEU 182		38.89	0.00	0.00
GLY 183		82.20	0.00	0.00						THR 183		63.66	0.00	0.00
VAL 184		34.80	0.00	0.00						LYS 184		64.63	0.00	0.00
ASP 185		37.78	0.00	0.00						ASP 185		98.71	0.00	0.00
TYR 186		32.41	0.00	0.00						GLU 186		55.28	0.00	0.00
TRP 187		0.00	0.00	0.00						TYR 187		7.04	0.00	0.00
ILE 188		5.68	0.00	0.00						GLU 188		73.78	0.00	0.00
VAL 189		0.00	0.00	0.00						ARG 189		139.72	0.00	0.00
ARG 190		7.54	0.00	0.00						HIS 190		59.20	0.00	0.00
ASN 191		1.31	0.00	0.00						ASN 191		64.19	0.00	0.00
SER 192		6.88	0.00	0.00						SER 192		28.98	0.00	0.00
TRP 193		49.47	0.00	0.00						TYR 193		0.00	0.00	0.00
ASP 194		43.82	0.00	0.00						THR 194		16.70	0.00	0.00
THR 195		80.35	0.00	0.00						CYS 195		1.12	0.00	0.00
THR 196		118.13	0.00	0.00						GLU 196		20.27	0.00	0.00
TRP 197		6.48	0.00	0.00						ALA 197		1.95	0.00	0.00
GLY 198		15.93	0.00	0.00						THR 198		68.19	0.00	0.00
ASP 199		21.16	0.00	0.00						HIS 199		11.21	0.00	0.00
SER 200		61.26	0.00	0.00						LYS 200		136.39	0.00	0.00
GLY 201		0.00	0.00	0.00						THR 201		64.16	0.00	0.00
TYR 202		12.06	0.00	0.00						SER 202		43.31	0.00	0.00
GLY 203		0.00	0.00	0.00						THR 203		150.34	0.00	0.00
TYR 204		27.34	0.00	0.00						SER 204		69.84	0.00	0.00
PHE 205		0.00	0.00	0.00						PRO 205		72.03	0.00	0.00
GLN 206		36.50	0.00	0.00						ILE 206		47.83	0.00	0.00
ALA 207		8.70	0.00	0.00						VAL 207		78.06	0.00	0.00
GLY 208		53.71	0.00	0.00						LYS 208		88.32	0.00	0.00
ASN 209		91.44	0.00	0.00						SER 209		61.39	0.00	0.00
ASN 210		60.32	0.00	0.00						PHE 210		36.43	0.00	0.00
LEU 211		10.38	0.00	0.00						ASN 211		82.48	0.00	0.00
MET 212		11.50	0.00	0.00						ARG 212		146.35	0.00	0.00
MET 213		45.73	0.00	0.00
ILE 214		0.00	0.00	0.00
GLU 215		12.67	0.00	0.00
GLN 216		64.02	11.95 ||	-0.14
TYR 217	H	65.02	49.51 ||||||||	0.07
PRO 218		0.00	0.00	0.00
TYR 219		12.96	3.44 |||	-0.04
VAL 220		8.04	0.00	0.00
VAL 221		3.48	0.00	0.00
ILE 222		72.63	0.00	0.00
MET 223		38.48	0.00	0.00

[truncated: 1 more sheets: Table S11]
